# Supplementary material for: Transcriptomic and metabolite analyses of Cabernet Sauvignon grape berry development
Source: BMC Genomics. 2007 Nov 22;8:429. doi: 10.1186/1471-2164-8-429 (PMC2220006; doi:10.1186/1471-2164-8-429)
Supplement: Additional file 2 — Extensive list of transcripts differentially expressed along berry development. The data provided represent the lists of transcripts that fulfilled the ANOVA filter. Table 1: List of probe sets that passed the ANOVA filter. Table 2: List of Unigenes that passed the ANOVA filter. Table 3: List of probe sets that passed the two-fold ratio (TFR) or greater filter for transcript abundance changes between two stages over berry development. Table 4: List of Unigenes according to Profile number that passed the two-fold ratio (TFR) or greater filter for transcript abundance changes between two stages over berry development. [file 1471-2164-8-429-S2.xls]

## Sheet: Sheet1
Additional File 2: Table 1: List of ANOVA probesets
Each probeset value was centered by the average deduced the seven time points and expressed in log 2 scale
					Berry Developmental Phases
					I	II			III
					E-L Stages
Unigenes (VvGI5)	Arabidopsis	First Match	TR-EMBL	Affy Data	31	32	33	34	35	36	38
AB047090	UDP glucose:flavonoid 3-o-glucosyltransferase -like protein	gi|13620855|dbj|BAB41017.1| UDP-glucose:flavonoid 3-O-glucosyltransferase [Vitis labrusca x Vitis vinifera]	(Q9AVK6) UDP-glucose:flavonoid 3-O-glucosyltransferase	1619788_at	-2.08164	-1.19278	-0.77798	-0.484089	0.654167	0.652714	0.912522
AB073013	Myb-related transcription factor, putative	gi|22266667|dbj|BAC07540.1| myb-related transcription factor VlMYBA2 [Vitis labrusca x Vitis vinifera]	(Q8L5P1) Myb-related transcription factor VlMYBA2	1615798_at	-1.26958	-1.00894	-0.475532	-0.0562599	0.571406	0.330392	0.734676
AB073014	putative transcription factor (MYB3)	gi|22266669|dbj|BAC07541.1| myb-related transcription factor VlMYBC [Vitis labrusca x Vitis vinifera]	(Q8L5P0) Myb-related transcription factor VlMYBC (Fragment)	1611091_s_at	-0.0421883	1.00263	0.719203	0.145181	-0.279557	-2.02227	-2.30038
AB073015	myb-related protein 5	gi|22266671|dbj|BAC07542.1| myb-related transcription factor VlMYBD [Vitis labrusca x Vitis vinifera]	(Q8L5N9) Myb-related transcription factor VlMYBD (Fragment)	1621471_s_at	1.23817	-0.0388679	-0.529065	0.163765	-0.875305	-0.39674	-0.86336
AB073016	myb-related transcription factor, putative	gi|22266673|dbj|BAC07543.1| myb-related transcription factor VlMYBB1-1 [Vitis labrusca x Vitis vinifera]	(Q8L5N7) Myb-related transcription factor VlMYBB1-2	1621784_at	-0.20054	-0.256304	0.00973912	-0.0265028	0.154261	0.19569	0.0646775
AB073018	putative leucoanthocyanidin dioxygenase (LDOX)	gi|22266677|dbj|BAC07545.1| leucoanthocyanidin dioxgenase [Vitis labrusca x Vitis vinifera]	(Q8LP73) Leucoanthocyanidin dioxgenase	1619422_at	0.529599	-0.0676704	-0.0689244	-0.118309	-0.318809	-0.107199	-0.00352527
AB074999	putative xyloglucan endo-transglycosylase	gi|17402583|dbj|BAB78506.1| Xyloglucan endo-transglycosylase [Vitis labrusca x Vitis vinifera]	(Q8W3L8) Xyloglucan endo-transglycosylase	1613415_at	-1.67669	-0.913129	-0.183269	-0.0106759	0.428275	0.674957	0.422948
AF000371	UDP glucose:flavonoid 3-o-glucosyltransferase -like protein	gi|2564112|gb|AAB81682.1| UDP glucose:flavonoid 3-o-glucosyltransferase [Vitis vinifera]	(O22303) UDP glucose:flavonoid 3-o-glucosyltransferase (Fragment)	1617171_s_at	-4.41736	-3.31175	-1.25303	-0.33977	1.13066	0.615352	0.94203
AF020709	chalcone synthase (naringenin-chalcone synthase) (testa 4 protein) (sp|P13114)	gi|2465406|gb|AAB72091.1| chalcone synthase [Vitis vinifera]	(O22519) Chalcone synthase	1607732_at	0.389622	0.431402	0.358387	0.148307	-0.252738	-0.817901	-0.87679
AF021808	putative sucrose\/H+ symporter	gi|6434829|gb|AAF08329.1|AF021808_1 putative sucrose transporter [Vitis vinifera]	(Q9SP63) Sucrose transporter	1620256_at	-0.213922	-0.242775	-0.0555396	0.136582	-0.0564989	0.0762312	0.281318
AF021809	Sucrose transporter (suc3)	gi|6434831|gb|AAF08330.1|AF021809_1 putative sucrose transporter [Vitis vinifera]	(Q9SQK5) Putative sucrose transporter	1622221_at	0.0462825	-0.2361	-0.255887	0.020531	-0.381175	0.261928	0.37814
AF021810	putative sucrose transport protein, SUC2	gi|6434833|gb|AAF08331.1|AF021810_1 putative sucrose transporter [Vitis vinifera]	(Q4JLW1) Putative sucrose transporter	1615697_at	0.391756	0.524091	0.143818	0.282468	-0.52823	-0.760984	-0.631769
AF056622	putative copper\/zinc superoxide dismutase	gi|3063643|gb|AAC14128.1| putative Cu\/Zn superoxide dismutase precursor [Vitis vinifera]	(O65199) Superoxide dismutase [Cu-Zn], chloroplast precursor (EC 1.15.1.1)	1619210_at	0.069357	0.250489	0.0532059	0.0873429	-0.143505	-0.0944688	-0.287665
AF141643	transmembrane protein	gi|8071622|gb|AAF71817.1| putative aquaporin PIP1-1 [Vitis berlandieri x Vitis rupestris]	(Q9M7B4) Putative aquaporin PIP1-1	1619703_at	2.02762	-0.202262	-0.599724	-0.381721	-1.93972	-2.27814	-2.65043
AF141899	unknown protein	gi|8071626|gb|AAF71819.1|AF141899_1 putative aquaporin PIP1-3 [Vitis berlandieri x Vitis rupestris]	(Q9M7B1) Putative aquaporin PIP1-3	1614025_x_at	0.148758	0.0932009	0.0576864	0.0765841	0.113987	-0.227012	-0.335117
AF159124	beta-galactosidase like protein	gi|5566254|gb|AAD45349.1| beta-galactosidase [Vitis vinifera]	(Q9XGT3) Beta-galactosidase (Fragment)	1607426_at	2.12462	-0.281748	-1.32335	-0.12635	-2.17267	-2.65754	-3.05316
AF159124	beta-galactosidase like protein	gi|5566254|gb|AAD45349.1| beta-galactosidase [Vitis vinifera]	(Q9XGT3) Beta-galactosidase (Fragment)	1611230_at	0.76672	0.0281916	-0.0595657	-0.220333	-0.261432	-0.200891	-0.402252
AF176496	unknown protein	gi|5853094|gb|AAD54312.1| elongation factor eEF1 gamma chain [Vitis labrusca x Vitis vinifera]	(Q9SPF8) Elongation factor eEF1 gamma chain (Fragment)	1619876_at	-0.180709	-0.140596	0.266803	-0.111506	0.255564	-0.307143	0.11074
AF176496	unknown protein	gi|5853094|gb|AAD54312.1| elongation factor eEF1 gamma chain [Vitis labrusca x Vitis vinifera]	(Q9SPF8) Elongation factor eEF1 gamma chain (Fragment)	1622691_s_at	-0.0452404	-0.276728	0.007196	-0.0322912	0.0726802	-0.0575204	0.274961
AF176655			(Q9SPF3) Ripening induced protein (Fragment)	1610514_at	-0.139317	-0.413951	0.496358	-0.177148	0.565068	-0.614648	-0.129984
AF176655			(Q9SPF3) Ripening induced protein (Fragment)	1606688_at	-0.148281	-0.169543	-0.00851755	-0.152938	0.419367	-0.066265	0.0322019
AF177590	ornithine aminotransferase	gi|9957234|gb|AAG09278.1|AF177590_1 ornithine aminotransferase [Vitis vinifera]	(Q9FVJ2) Ornithine aminotransferase	1608442_at	-0.085661	-0.227761	-0.276489	-0.00776582	0.00249552	0.159023	0.339362
AF178569	putative galactinol synthase	gi|4588376|gb|AAD26116.1|AF106954_1 galactinol synthase [Brassica napus]	(Q9SPE1) Galactinol synthase (Fragment)	1616448_at	-0.554406	-0.0137742	0.00136906	0.104729	0.308751	-0.060998	0.0773621
AF178990		gi|5802955|gb|AAD51854.1|AF178990_1 stress related protein [Vitis riparia]	(Q9SW70) Stress-related protein	1618632_at	-0.591192	-0.209247	-0.0542207	-0.181896	0.195052	0.303611	0.319112
AF188843	plasma membrane intrinsic protein 1a	gi|8886718|gb|AAF80556.1|AF188843_1 plasma membrane aquaporin [Vitis vinifera]	(Q9LLM0) Plasma membrane aquaporin	1607432_s_at	0.622394	-0.181526	0.285078	0.404251	-0.131167	-1.00667	-0.67545
AF188844	aquaporin (plasma membrane intrinsic protein 1B)	gi|8886720|gb|AAF80557.1|AF188844_1 plasma membrane aquaporin [Vitis vinifera]	(Q9LLL9) Plasma membrane aquaporin	1615517_x_at	0.107745	0.111769	0.0607117	0.0803464	0.118558	-0.234874	-0.310712
AF194175	alcohol dehydrogenase	gi|9885276|gb|AAG01383.1|AF194175_1 alcohol dehydrogenase 3 [Vitis vinifera]	(Q9FZ00) Alcohol dehydrogenase 3 (EC 1.1.1.1)	1616500_at	-1.30922	-0.602915	-0.258327	0.0360933	0.572649	0.293665	0.447469
AF195654	thaumatin-like protein	gi|6273385|gb|AAF06347.1|AF195654_1 SCUTL2 [Vitis vinifera]	(Q9SNY0) SCUTL2	1616617_at	-2.65968	-2.73269	-0.599085	0.0808965	0.629141	0.835806	0.715414
AF196485	beta tubulin	gi|6708225|gb|AAF25842.1|AF196485_1 beta-tubulin [Vitis vinifera]	(Q9M6B2) Beta-tubulin (Fragment)	1616521_at	1.06151	-0.344596	-0.0481975	0.220134	-0.156148	-0.792428	-0.947346
AF196485	beta tubulin	gi|6708225|gb|AAF25842.1|AF196485_1 beta-tubulin [Vitis vinifera]	(Q9M6B2) Beta-tubulin (Fragment)	1620318_at	0.075873	-0.00839172	0.179165	-0.0833455	-0.0314452	0.0692024	-0.237643
AF220196	AIR1A-like protein	gi|6942195|gb|AAF32352.1|AF220196_1 proline rich protein 1 [Vitis riparia]	(Q8LGR6) Proline-rich protein 1	1616822_at	1.39796	0.494023	0.124434	-0.306795	-1.38608	-1.77852	-1.38177
AF220405	transcription factor, putative	gi|7141243|gb|AAF37266.1|AF220405_1 transcription factor [Vitis riparia]	(Q9M607) Transcription factor	1613912_at	-0.359724	0.0109388	-0.0339815	-0.000537018	0.0700118	0.0217097	0.228775
AF239617	glucan endo-1,3-beta-D-glucosidase-like protein	gi|22550395|gb|AAF44667.2|AF239617_1 beta-1,3-glucanase [Vitis vinifera]	(Q9M563) Beta-1,3-glucanase	1615595_at	-1.53206	-1.82645	-1.54658	-2.14111	-0.238188	1.31657	1.3014
AF239740	O-methyltransferase	gi|7271883|gb|AAF44672.1|AF239740_1 caffeic acid O-methyltransferase [Vitis vinifera]	(Q9M560) Caffeic acid O-methyltransferase	1616434_s_at	1.76425	-0.220366	-0.441326	-0.183469	-1.02343	-1.55219	-1.76263
AF243474	ethylene-response protein, ETR1	gi|7547007|gb|AAF63755.1|AF243474_1 putative ethylene receptor [Vitis vinifera]	(Q9M506) Putative ethylene receptor	1609317_at	-0.455365	0.1809	-0.192866	-0.00916422	0.132661	0.123365	0.114983
AF243475	pectate lyase	gi|7547009|gb|AAF63756.1|AF243475_1 pectate lyase [Vitis vinifera]	(Q9M505) Pectate lyase	1607945_at	0.755075	-0.0266707	-0.159894	-0.115435	-0.272793	-0.0865426	-0.428742
AF257777		gi|7739779|gb|AAF69010.1|AF257777_1 H+-pyrophosphatase [Vitis vinifera]	(Q9M4S1) H+-pyrophosphatase (EC 3.6.1.1)	1621283_at	0.0130607	0.456807	0.0676281	0.0841136	-0.0948416	-0.310326	-0.381681
AF265562	shatterproof 1 (SHP1)\/ agamous -like 1 (AGL1)	gi|14279306|gb|AAK58564.1|AF265562_1 MAD-box transcripion factor [Vitis vinifera]	(Q93XH4) MAD-box transcripion factor	1619742_at	0.311258	0.189136	0.118421	0.0743468	-0.148384	-0.38074	-0.303301
AF271662	putative water channel protein	gi|8699608|gb|AAF78759.1|AF271662_1 putative aquaporin TIP2 [Vitis berlandieri x Vitis rupestris]	(Q9LKL7) Putative aquaporin TIP2 (Fragment)	1622607_at	2.05928	-0.314493	-0.289296	-0.830703	-2.49592	-1.83334	-2.39881
AF271662	putative water channel protein	gi|8699608|gb|AAF78759.1|AF271662_1 putative aquaporin TIP2 [Vitis berlandieri x Vitis rupestris]	(Q9LKL7) Putative aquaporin TIP2 (Fragment)	1614387_s_at	1.97891	-0.223887	-0.368667	-0.819524	-1.94517	-1.66378	-1.80914
AF347624	RPP1-WsA-like disease resistance protein	gi|13774366|gb|AAK38851.1|AF347624_1 translation initiation factor IF1 [Vitis sp. Qiu 94046]	(Q95GN2) Translation initiation factor IF1	1621593_s_at	0.391926	-1.06086	-0.245942	0.184356	-0.334265	1.08904	-1.69702
AF359521	potassium channel protein KAT1 (pir||S32816)	gi|15824823|gb|AAL09479.1|AF359521_1 inward rectifying shaker-like K+ channel [Vitis vinifera]	(Q946Y4) Inward rectifying shaker-like K+ channel	1619157_at	1.30079	0.834638	-0.272536	-0.60041	-1.21822	-1.22723	-1.29133
AF373601	transcription factor (AGL2)	gi|20385584|gb|AAM21342.1|AF373601_1 MADS-box protein 2 [Vitis vinifera]	(Q8LLR2) MADS-box protein 2	1615428_at	1.14387	0.140282	0.11393	-0.183504	-0.459002	-1.01515	-0.990945
AF373602	MADS-box protein (AGL6)	gi|20385586|gb|AAM21343.1|AF373602_1 MADS-box protein 3 [Vitis vinifera]	(Q8LLR1) MADS-box protein 3	1612606_at	1.40827	0.253363	0.00183511	-0.407374	-1.1025	-1.20712	-1.0008
AF373604	MADS-box protein AGL11	gi|20385590|gb|AAM21345.1|AF373604_1 MADS-box protein 5 [Vitis vinifera]	(Q8LLQ9) MADS-box protein 5	1621836_at	0.898397	0.633443	0.477697	-0.0624637	-0.799433	-1.58995	-1.60893
AF378125	putative RGA1, giberellin repsonse modulation protein	gi|20334379|gb|AAM19210.1|AF378125_1 GAI-like protein 1 [Vitis vinifera]	(Q8S4W7) GAI-like protein 1	1606777_s_at	0.0192528	0.14049	0.00927242	-0.0441616	-0.483056	-0.0611076	0.303338
AF440310	actin depolymerizing factor 6 (ADF6)	gi|18874466|gb|AAL79826.1|AF440310_1 actin depolymerizing factor [Vitis vinifera]	(Q8SAG3) Actin-depolymerizing factor (ADF)	1606722_at	-0.807787	-0.247187	-0.161628	-0.0699984	0.11958	0.364512	0.449624
AF465408	nonspecific lipid-transfer protein precursor - like	gi|28193997|gb|AAO33357.1|AF465408_1 nonspecific lipid transfer protein 1 [Vitis berlandieri x Vitis vinifera]	(Q6TKQ7) Lipid transfer protein	1617032_s_at	-0.0760889	-0.312907	-0.205718	-0.1279	0.178329	0.19094	0.252182
AF467945	nonspecific lipid-transfer protein precursor - like	gi|28194084|gb|AAO33393.1|AF467945_1 lipid transfer protein isoform 1 [Vitis vinifera]	(Q850K6) Lipid transfer protein isoform 1	1609281_s_at	0.146298	-0.193096	-0.0457075	-0.112736	0.0858055	0.0145574	0.0751611
AF467946	nonspecific lipid-transfer protein precursor - like	gi|28194086|gb|AAO33394.1|AF467946_1 lipid transfer protein isoform 4 [Vitis vinifera]	(Q850K5) Lipid transfer protein isoform 4	1620454_s_at	0.0906619	-0.13641	-0.0280517	-0.0962251	0.0909682	0.00837197	0.0541332
AF487826	unknown protein	gi|26023941|gb|AAN77692.1|AF487826_1 putative serine hydrolase [Vitis vinifera]	(Q8GZM8) Putative serine hydrolase	1607713_s_at	0.3075	-0.0453407	0.0282087	-0.0276529	-0.4071	-0.0534104	0.104101
AF488697	unknown protein	gi|28629126|gb|AAO49473.1| putative serine\/threonine kinase [Vitis vinifera]	(Q84U32) Putative serine/threonine kinase	1607704_at	0.357022	0.135018	0.160657	0.106011	-0.0607948	-0.483349	-0.409242
AF501623	unknown protein	gi|30315013|gb|AAP30738.1| unknown [Vitis vinifera]	(Q84N23) Hypothetical protein	1609866_at	-0.164341	-0.105779	-0.173182	-0.278837	0.101907	0.187807	0.327687
AF501624	histon H3 protein	gi|16324|emb|CAA42957.1| histone H3.3 like protein [Arabidopsis thaliana]	(Q6LB28) Histone H3 variant H3.3	1607580_s_at	0.00343288	0.130219	0.0870867	0.0881558	-0.0764489	-0.0960874	-0.161704
AF501625	glutathione transferase like protein	gi|2920666|gb|AAC18566.1| 2,4-D inducible glutathione S-transferase [Glycine max]	(Q84N22) Glutathione-S-transferase	1613204_at	-1.93371	0.0744025	0.171259	0.096568	0.168308	0.197348	0.286555
AF532966	class IV chitinase (CHIV)	gi|33329392|gb|AAQ10093.1| class IV chitinase [Vitis vinifera]	(Q7XAU6) Class IV chitinase	1611710_at	-6.15844	-2.29928	-0.359371	0.324599	0.975328	0.368267	0.579302
AF532966	class IV chitinase (CHIV)	gi|33329392|gb|AAQ10093.1| class IV chitinase [Vitis vinifera]	(Q7XAU6) Class IV chitinase	1613461_s_at	-6.4565	-2.77374	-0.712914	0.165689	0.888486	0.622494	0.78227
AJ237983		gi|7406659|emb|CAB85623.1| putative proline-rich cell wall protein [Vitis vinifera]	(Q9M4I0) Putative proline-rich cell wall protein (Fragment)	1608086_at	-0.137621	-0.040141	-0.188873	-0.0844569	0.359191	-0.0388312	0.0591379
AJ237983		gi|7406659|emb|CAB85623.1| putative proline-rich cell wall protein [Vitis vinifera]	(Q9M4I0) Putative proline-rich cell wall protein (Fragment)	1616045_a_at	-4.25492	-3.93888	-1.65433	-0.299596	0.994218	0.872739	0.94794
AJ237984			(Q9M4H9) Putative proline-rich cell wall protein	1609846_a_at	-6.00432	-0.897137	-0.0257717	0.212156	0.628969	0.341984	0.57802
AJ237984			(Q9M4H9) Putative proline-rich cell wall protein	1620222_x_at	-6.75101	-1.81336	-0.363034	0.19119	0.688406	0.660736	0.673161
AJ237984			(Q9M4H9) Putative proline-rich cell wall protein	1615067_s_at	-4.65891	-2.00172	-0.495548	0.147028	0.622219	0.691873	0.798685
AJ237992	abscisic acid responsive elements-binding factor (ABRE\/ABF4) \/ bZip transcription factor AtbZip38	gi|7406677|emb|CAB85632.1| putative ripening-related bZIP protein [Vitis vinifera]	(Q9M4H1) Putative ripening-related bZIP protein	1619664_at	-0.868632	-0.349368	-0.10992	0.128081	0.298372	0.308605	0.238374
AJ289866		gi|10047074|emb|CAB95746.2| putative aquaporin [Vitis vinifera]	(Q9FS46) Putative aquaporin	1610955_s_at	1.1053	0.394466	-0.0555546	0.169234	-0.453597	-1.34894	-1.62319
AJ289866		gi|10047074|emb|CAB95746.2| putative aquaporin [Vitis vinifera]	(Q9FS46) Putative aquaporin	1614976_at	0.908023	0.371508	0.105244	0.246493	-0.37428	-1.26347	-1.3967
AJ490336	stelar K+ outward rectifying channel (SKOR)	gi|27651624|emb|CAD35400.1| shaker-like potassium channel [Vitis vinifera]	(Q84LA0) Shaker-like potassium channel	1607037_at	-0.436149	-0.596467	-0.467082	-0.682906	-0.38481	0.791696	0.812458
AW708010				1611539_at	0.377425	0.786143	0.928862	0.268253	-1.32417	-2.11967	-2.0654
AY036906	HSP associated protein like	gi|14581677|gb|AAK64512.1| Hsp70 interacting protein\/thioredoxin chimera [Vitis labrusca]	(Q93X83) Hsp70 interacting protein/thioredoxin chimera	1615008_at	-0.548606	0.360175	0.366605	-0.218152	0.478757	-0.544604	-0.313593
AY037918			(Q948Y6) VMP4 protein	1613973_at	-1.27933	-0.627226	-0.600684	-0.544892	1.17073	0.41692	0.0134621
AY043231	beta-galactosidase like protein	gi|15081596|gb|AAK81874.1| putative beta-galactosidase BG1 [Vitis vinifera]	(Q94B17) Putative beta-galactosidase BG1	1619522_at	1.26232	0.53558	0.219348	0.307155	-0.860463	-3.35433	-3.29853
AY043232	pectinesterase like protein	gi|15081598|gb|AAK81875.1| pectin methylesterase PME1 [Vitis vinifera]	(Q94B16) Pectin methylesterase PME1	1619468_at	-0.6642	0.360784	0.30705	0.498268	-0.193788	-0.357266	-0.35809
AY043236	putative endo-1,4-beta glucanase	gi|15081606|gb|AAK81879.1| putative cellulase CEL1 [Vitis vinifera]	(Q94B12) Putative cellulase CEL1 (Fragment)	1607528_at	0.381034	-0.226071	0.249292	0.194803	0.205761	-0.435835	-0.696625
AY046416	unknown protein	gi|22074208|gb|AAL02329.1| proline-rich protein 1 [Vitis vinifera]	(Q8LGR6) Proline-rich protein 1	1614803_at	1.36919	0.359042	0.212138	-0.14115	-1.3291	-1.83499	-1.356
AY046416	unknown protein	gi|22074208|gb|AAL02329.1| proline-rich protein 1 [Vitis vinifera]	(Q8LGR6) Proline-rich protein 1	1607449_s_at	1.1315	0.3379	0.284303	-0.0264139	-0.956835	-1.65639	-0.962639
AY059638	chalcone synthase (naringenin-chalcone synthase) (testa 4 protein) (sp|P13114)	gi|20501855|gb|AAM21771.1| stilbene synthase [Parthenocissus henryana]	(Q8LPP4) Stilbene synthase	1606750_at	-0.144183	-0.0257325	-0.233134	-0.0695009	0.122267	0.171287	0.130309
AY082522	auxin-induced protein IAA9 (pir||T05902)	gi|29465672|gb|AAL92850.1| Aux\/IAA protein [Vitis vinifera]	(Q84V38) Aux/IAA protein	1615728_at	0.790626	0.316499	-0.0376084	-0.204383	-0.619775	-0.481541	-0.293876
AY137377	class IV chitinase (CHIV)	gi|33413754|gb|AAM95447.1| class IV chitinase [Vitis vinifera]	(Q7XB39) Class IV chitinase	1617192_at	-0.0913212	0.113409	-0.115855	-0.0243622	0.332057	-0.0385029	-0.249833
AY150521	putative heterogeneous nuclear ribonucleoprotein	gi|37359248|gb|AAN77868.1| putative heterogeneous nuclear ribonucleoprotein [Vitis vinifera]	(Q6YH14) Putative heterogeneous nuclear ribonucleoprotein (Fragment)	1616319_at	-0.34797	-0.383144	-0.503521	0.139986	0.229348	0.587301	-0.0506068
AY174164		gi|37222548|gb|AAO49839.1| ornithine decarboxylase [Vitis vinifera]	(Q6Y837) Ornithine decarboxylase (EC 4.1.1.17) (Fragment)	1618814_at	1.62832	-1.96643	-1.72814	-1.62967	-0.866449	0.471222	0.128039
AY275713	unknown protein	gi|30526323|gb|AAP32475.1| MADS-box protein 6 [Vitis vinifera]	(Q84LP9) MADS-box protein 6	1621420_at	1.30342	0.0700662	-0.333318	-0.124818	-1.02026	-0.777718	-0.525002
AY348574	peroxidase	gi|33943165|gb|AAQ55292.1| class III peroxidase GvPx2b [Vitis vinifera]	(Q6V7W6) Class III peroxidase GvPx2b (Fragment)	1621609_at	0.21802	0.36738	0.0478853	-0.0389737	-0.1291	-0.402912	-0.202525
AY395740	MAP kinase kinase 2	gi|37625027|gb|AAQ96337.1| putative mitogen-activated protein kinase kinase [Vitis aestivalis]	(Q6TKQ8) Putative mitogen-activated protein kinase kinase	1608127_s_at	0.698485	0.217153	-0.0117993	0.0321148	-0.352593	-0.379182	-0.625156
AY395743	protein kinase - like	gi|37625033|gb|AAQ96340.1| protein kinase-like protein [Vitis aestivalis]	(Q6TKQ5) Protein kinase-like protein	1619555_at	0.401256	-0.428269	-0.533796	-0.0342234	-0.15417	0.382078	0.0936021
AY395745	ethylene responsive element binding factor 4	gi|37625037|gb|AAQ96342.1| putative ethylene response factor ERF3b [Vitis aestivalis]	(Q6TKQ3) Putative ethylene response factor ERF3b	1611910_s_at	0.319084	0.649517	0.342237	0.142647	-0.115138	-0.974036	-1.3967
AY427078	similar to disease resistance protein	gi|38045653|gb|AAR08807.1| resistance protein candidate [Vitis amurensis]	(Q6T9Y8) Resistance protein candidate (Fragment)	1611071_at	0.0859971	-0.280791	-0.196704	-0.228255	0.124984	0.138987	0.260151
AY427137	receptor protein kinase like protein	gi|38045738|gb|AAR08843.1| resistance protein candidate [Vitis amurensis]	(Q6T9V3) Resistance protein candidate (Fragment)	1614878_at	0.250906	0.494037	-0.352138	-0.034524	-0.0259221	0.0632078	-0.701551
AY427140	probable serine\/threonine-specific protein kinase	gi|38045744|gb|AAR08846.1| resistance protein candidate [Vitis amurensis]	(Q6T9V0) Resistance protein candidate (Fragment)	1613464_at	0.00293857	-0.327139	-0.301298	0.143806	0.0734483	0.251262	0.0593984
AY427149	putative receptor-like protein kinase	gi|38045759|gb|AAR08852.1| resistance protein candidate [Vitis amurensis]	(Q6T9U4) Resistance protein candidate (Fragment)	1620043_at	0.448528	0.401114	0.237206	0.114769	-0.328212	-0.641565	-0.699523
AY427154	NBS\/LRR disease resistance like protein	gi|38045768|gb|AAR08856.1| resistance protein candidate [Vitis riparia]	(Q6T9U0) Resistance protein candidate (Fragment)	1606995_x_at	0.211188	-0.0191414	-0.163001	0.110559	-0.166448	0.0823894	-0.100169
AY427156	disease resistance protein, putative	gi|38045772|gb|AAR08858.1| resistance protein candidate [Vitis riparia]	(Q6T9T8) Resistance protein candidate (Fragment)	1611634_at	-0.243226	-0.193996	-0.0462161	-0.0802384	0.0047365	0.244868	0.236729
AY427196	lectin-like protein kinase - like	gi|38045845|gb|AAR08891.1| resistance protein candidate [Vitis riparia]	(Q6T9Q5) Resistance protein candidate (Fragment)	1617287_at	-0.0900283	0.211602	0.0685556	-0.184344	-0.059885	0.0715314	-0.0534415
AY427200	putative receptor protein kinase	gi|38045853|gb|AAR08895.1| resistance protein candidate [Vitis riparia]	(Q6T9Q1) Resistance protein candidate (Fragment)	1612935_at	0.174028	-0.290143	-0.385432	-0.281246	-0.257494	0.312658	0.47198
BM436394	hypothetical protein	gi|50904461|ref|XP_463719.1| P0466H10.27 [Oryza sativa (japonica cultivar-group)]	(Q8GSZ9) Armadillo repeat-containing protein-like	1611649_at	-0.851166	-0.0574014	-0.397454	-0.188116	0.310113	0.49418	0.26231
BM436434	unknown protein	gi|6735319|emb|CAB68146.1| putative protein [Arabidopsis thaliana]	(Q8W4L8) Hypothetical protein At3g57400; F28O9.250 (Hypothetical protein At3g57400)	1619755_s_at	0.90022	0.719728	0.268307	0.20023	-1.48251	-1.44244	-1.29445
BM436434		gi|6735319|emb|CAB68146.1| putative protein [Arabidopsis thaliana]	(Q8W4L8) Hypothetical protein At3g57400; F28O9.250 (Hypothetical protein At3g57400)	1607609_at	1.07493	0.611347	0.323586	0.344255	-1.73298	-2.27856	-1.56562
BQ106735	putative GDP-mannose pyrophosphorylase	gi|13937224|gb|AAK50104.1|AF372967_1 At1g74910\/F9E10_24 [Arabidopsis thaliana]	(Q9C9P3) Putative GDP-mannose pyrophosphorylase; 64911-67597 (At1g74910/F9E10_24)	1622017_at	0.429879	0.40576	0.251658	0.223391	-0.257477	-0.786017	-0.85321
BQ792058		gi|13194774|gb|AAK15549.1|AF348578_1 unknown protein [Arabidopsis thaliana]	(Q9SAC0) T16B5.3 protein (Hypothetical protein At1g10830)	1620420_at	-0.603426	-0.226185	-0.0132939	-0.0945955	0.202081	0.210547	0.324318
BQ792092				1621166_at	-0.45728	-0.910738	-0.306993	0.0367513	0.0943182	0.368655	0.629374
BQ792095	putative protein	gi|29837189|dbj|BAC75571.1| hypothetical protein [Oryza sativa (japonica cultivar-group)]	(Q84NP4) Hypothetical protein P0034A04.133	1611155_at	0.0183593	-0.262738	-0.0634194	-0.0567582	0.08195	0.176974	0.0653176
BQ792138	putative potassium transporter	gi|20466268|gb|AAM20451.1| putative potassium transporter [Arabidopsis thaliana]		1617478_at	-0.632711	-0.80014	-0.496028	0.208904	0.144367	0.254645	0.693845
BQ792147	probable wound-induced protein	gi|3695408|gb|AAC62808.1| contains similarity to Solanum lycopersicum (tomato) wound-induced protein (GB:X59882) [Arabidopsis thaliana]	(Q9SBR5) Putative wound-induced protein	1619475_a_at	-2.55282	-0.00275444	0.258395	0.107088	1.02809	0.0788093	-1.1115
BQ792175				1612265_at	-0.536276	0.0128102	-0.326043	-0.354379	0.141204	0.453486	0.321276
BQ792243	putative component of vesicle-mediated transport	gi|1449179|dbj|BAA13101.1| N-ethylmaleimide sensitive fusion protein [Nicotiana tabacum]	(Q40495) N-ethylmaleimide sensitive fusion protein	1616529_at	0.176522	-0.358155	-0.32781	0.145343	0.159921	0.195883	-0.113578
BQ792277		gi|1806261|emb|CAA41453.1| DNA-binding protein\; bZIP type [Petroselinum crispum]	(Q99090) Light-inducible protein CPRF-2	1616577_at	-0.0439527	-0.0690162	-0.306132	-0.049732	0.0688225	0.299442	0.0317719
BQ792313				1610313_at	0.00479214	0.311646	0.317389	0.207126	-0.0198791	-0.751051	-0.368468
BQ792338	putative Rab5-interacting protein - like	gi|46931208|gb|AAT06408.1| At5g59410 [Arabidopsis thaliana]	(Q6NKV4) At5g59410	1608220_at	-0.285061	-0.332129	-0.171226	-0.115688	0.259988	0.319448	0.174506
BQ792340				1615861_at	-0.267021	-0.171945	-0.0439313	-0.347496	0.360751	0.104383	0.221862
BQ792412			(Q611D2) Hypothetical protein CBG17156	1609196_at	0.163737	-0.174874	-0.307599	0.0839836	-0.0623504	0.41332	-0.2574
BQ792504		gi|23452071|gb|AAN32916.1| translation initiation factor [Pisum sativum]	(Q8H6S8) Translation initiation factor	1615835_at	-0.447254	-0.700096	-0.722311	0.102529	0.35607	0.957544	-0.416353
BQ792506				1615175_at	-0.450284	-0.36107	-0.470185	-0.23213	0.87984	0.088593	0.0182948
BQ792520		gi|15215829|gb|AAK91459.1| At5g65691\/F16M2.160 [Arabidopsis thaliana]	(Q8GWC5) Hypothetical protein	1615390_at	0.147901	-0.164273	-0.512704	0.0971039	0.178525	0.343873	-0.271863
BQ792526	unknown protein	gi|7573303|emb|CAB87621.1| putative protein [Arabidopsis thaliana]	(Q9LYK5) Hypothetical protein T15N1_30	1622170_at	-0.308544	-0.0427812	-0.355291	-0.00936301	0.104196	0.336017	0.149724
BQ792554	selenium-binding protein-like	gi|15810559|gb|AAL07167.1| putative selenium-binding protein [Arabidopsis thaliana]	(Q9FI80) Putative selenium-binding protein	1614786_at	-0.0840755	0.0854989	0.101336	-0.14574	-0.127097	0.0834235	0.0616694
BQ792556	histone deacetylase -like protein	gi|33667906|gb|AAQ24532.1| histone deacetylase [Solanum chacoense]	(Q5KQG2) Putative histone deacetylase HD2	1608722_at	0.116116	0.229777	0.224834	-0.0938675	-0.0889351	-0.29723	-0.17812
BQ792624	Unknown protein (MOP10.6)	gi|51038147|gb|AAT93950.1| unknown protein [Oryza sativa (japonica cultivar-group)]	(Q6ATX4) Hypothetical protein P0015C02.2 (Hypothetical protein OSJNBa0052E20.7)	1615056_at	-0.263359	-0.66643	-0.433092	-0.237025	0.168746	0.46073	0.533369
BQ792635	proline oxidase, mitochondrial precursor -like protein	gi|18253083|dbj|BAB83948.1| CIG1 [Nicotiana tabacum]	(Q8W415) CIG1	1617293_s_at	0.111903	-0.616891	-0.820662	-0.237182	-0.752332	0.755644	0.651372
BQ792651	unknown protein	gi|13374867|emb|CAC34501.1| putative protein [Arabidopsis thaliana]	(Q9C580) Hypothetical protein At5g22080 (Hypothetical protein At5g22080/T6G21_190)	1613818_at	-0.496694	-0.186369	0.0132185	-0.178845	0.156543	0.117159	0.401229
BQ792658	putative protein	gi|41052802|dbj|BAD07670.1| putative purine permease [Oryza sativa (japonica cultivar-group)]	(Q6ZGZ0) Putative purine permease	1607817_at	-1.35961	-0.466293	-0.0856013	0.274316	-0.332107	0.465244	0.641317
BQ792689				1611246_at	-0.0683566	-0.596227	-0.304996	-0.234345	-0.427671	0.41464	0.721462
BQ792721	putative protein	gi|7269965|emb|CAB79782.1| putative protein [Arabidopsis thaliana]	(Q9FDX1) Similarity to N7-like protein (SKP1 interacting partner 1)	1620041_at	-0.519587	-0.0534195	-0.401997	-0.295299	0.0704988	0.605069	0.258139
BQ792732	putative retrotransposon polyprotein	gi|48210051|gb|AAT40550.1| putative receptor kinase [Solanum demissum]	(Q6L3H0) Putative receptor kinase	1610965_at	-0.306945	-0.177479	-0.318971	-0.0443827	0.188738	0.310778	0.209032
BQ792734		gi|21553649|gb|AAM62742.1| unknown [Arabidopsis thaliana]	(Q5Z8K1) Hypothetical protein P0550B04.24-1	1612639_at	-0.137998	0.0214019	0.13122	0.0706725	0.192508	-0.209242	-0.115426
BQ792744			(Q9SHB0) Hypothetical protein At2g40800; T7D17.2 (Hypothetical protein At2g40800)	1608846_at	-0.107659	-0.0819167	0.0221412	-0.069576	0.0749996	0.120912	0.0256523
BQ792784	storage protein, putative	gi|21689637|gb|AAM67440.1| putative storage protein [Arabidopsis thaliana]	(Q8L817) Putative storage protein	1610403_s_at	0.0963687	1.177	0.353526	-0.684562	0.250116	-1.62959	-1.95731
BQ792788	unknown protein	gi|34902854|ref|NP_912774.1| unnamed protein product [Oryza sativa (japonica cultivar-group)]	(Q5NBT9) Putative CTV.2	1621716_at	-0.370642	0.334709	0.0726739	-0.330748	-0.00341744	0.0679636	0.101356
BQ792803				1615698_at	-2.62259	-1.2228	-0.830432	0.986223	-0.0926137	0.306572	0.758076
BQ792806				1606740_at	-0.401179	-0.444904	-0.115734	0.278561	-0.00195632	0.371248	0.111184
BQ792836	unknown protein	gi|14334510|gb|AAK59452.1| unknown protein [Arabidopsis thaliana]	(Q94CD4) Hypothetical protein At5g13190	1620869_at	0.165217	0.10558	0.0506234	0.105686	-0.0364318	-0.275568	-0.168396
BQ792836	unknown protein	gi|14334510|gb|AAK59452.1| unknown protein [Arabidopsis thaliana]	(Q94CD4) Hypothetical protein At5g13190	1618600_s_at	0.245137	0.146022	0.0865519	-0.084457	-0.030578	-0.204426	-0.223643
BQ792918	unknown protein	gi|7288017|emb|CAB81804.1| putative protein [Arabidopsis thaliana]	(Q9M2U8) Hypothetical protein T12E18_80 (Hypothetical protein At3g54390)	1621202_at	-0.0256149	0.0814717	-0.102472	0.361317	-0.331793	0.224795	-0.357882
BQ792924				1617289_at	-0.949486	0.163584	0.392651	0.4814	0.198233	-0.313513	-0.512011
BQ792926	putative protein	gi|9755798|emb|CAC01742.1| putative protein [Arabidopsis thaliana]		1617889_at	0.820084	-0.420221	-0.906907	-0.354311	-0.0144002	0.579305	-0.540753
BQ792959	putative protein	gi|9758230|dbj|BAB08729.1| unnamed protein product [Arabidopsis thaliana]	(Q9FLV6) Emb|CAB61996.1	1618732_at	-0.0606676	-0.0218667	-0.00341839	-0.134712	0.0263635	0.123138	0.0568529
BQ793022	putative DEAD\/DEAH box helicase	gi|15081735|gb|AAK82522.1| AT3g06980\/F17A9_13 [Arabidopsis thaliana]	(Q6ZND7) Hypothetical protein FLJ16192	1608591_at	-0.0924035	-0.0651493	0.102011	-0.230698	-0.124517	0.0126254	0.327231
BQ793064	unknown protein	gi|38605852|emb|CAD41600.3| OSJNBb0034G17.10 [Oryza sativa (japonica cultivar-group)]		1617643_at	-2.01712	-0.990021	-0.474457	0.492361	0.591457	0.165572	0.579776
BQ793074	putative golgi transport complex protein	gi|52353378|gb|AAU43946.1| unknown protein [Oryza sativa (japonica cultivar-group)]	(Q9C9V9) Putative golgi transport complex protein; 67058-70172	1614371_at	0.212209	-0.623437	-0.186382	0.00268592	0.11513	0.0704103	0.237145
BQ793105	oleosin, 18.5K	gi|29170509|gb|AAO65960.1| oleosin [Corylus avellana]		1622225_at	-0.892318	0.241993	0.66882	0.417197	0.443935	-1.20204	-0.840231
BQ793160	hypothetical protein	gi|4235644|gb|AAD13304.1| polyprotein [Lycopersicon esculentum]	(Q9ZS84) Polyprotein	1613484_at	-1.5591	-1.42498	-1.13801	-0.819868	0.822417	0.617187	0.974593
BQ793168		gi|46805905|dbj|BAD17218.1| hypothetical protein [Oryza sativa (japonica cultivar-group)]	(Q6Z6G0) Hypothetical protein P0486G03.28 (Hypothetical protein P0539D10.4)	1618451_at	-0.536284	0.156244	0.428007	0.667925	0.12521	-0.719859	-0.826001
BQ793171	heat shock transcription factor 21 (AtHSF21)	gi|5821138|dbj|BAA83711.1| heat shock factor [Nicotiana tabacum]	(Q9SXK8) Heat shock factor	1609837_s_at	-0.698818	-0.397843	-0.465805	-0.109927	0.221075	0.545842	0.431629
BQ793176	thioredoxin like protein	gi|6539616|gb|AAF15952.1|AF095753_1 thioredoxin x [Arabidopsis thaliana]	(Q8LD49) Thioredoxin X, chloroplast precursor	1617522_a_at	-0.477525	0.0257982	-0.044422	-0.255852	0.237992	0.24491	0.127249
BQ793176	thioredoxin like protein	gi|6539616|gb|AAF15952.1|AF095753_1 thioredoxin x [Arabidopsis thaliana]	(Q8LD49) Thioredoxin X, chloroplast precursor	1620373_at	-0.569236	-0.206339	-0.225736	-0.284099	-0.252055	0.476884	0.633612
BQ793238	putative protein	gi|30681754|ref|NP_196329.2| phox (PX) domain-containing protein [Arabidopsis thaliana]	(Q9LYQ3) Hypothetical protein T28J14_60	1621189_at	-0.26624	0.123848	0.0912435	0.053115	0.179876	-0.0816909	-0.154647
BQ793239				1610654_at	-0.250402	-0.243329	-0.299973	-0.29694	0.145409	0.422849	0.312297
BQ793487				1622733_at	-0.108479	-0.0758899	0.0943136	-0.0976611	0.0470637	-0.0241086	0.144028
BQ793515	unknown protein	gi|20194|emb|CAA41172.1| cdc2+\/CDC28-related protein kinase [Oryza sativa (japonica cultivar-group)]	(P29620) CDC2+/CDC28-related protein kinase R2 (EC 2.7.1.-)	1612427_at	-0.976076	-0.873914	-0.696512	-0.542364	0.100426	0.879697	0.79093
BQ793522				1622135_at	-0.197155	0.575252	0.521166	-0.17525	-0.351642	-0.351746	-0.415544
BQ793628				1611787_at	-0.381956	0.0560705	0.0450457	-0.112883	0.0898508	0.0676899	0.168927
BQ793715	unknown protein	gi|13430582|gb|AAK25913.1|AF360203_1 unknown protein [Arabidopsis thaliana]	(Q9C5J9) Hypothetical GTP-binding protein At5g64813	1619842_s_at	0.541166	-0.150277	0.0741486	0.170999	-0.264758	-0.392983	-0.198748
BQ793891				1615693_at	-0.358941	0.0243024	-0.189124	-0.12411	-0.0568856	0.343034	0.23733
BQ793902	receptor serine\/threonine kinase PR5K	gi|10177803|dbj|BAB11294.1| receptor serine\/threonine kinase [Arabidopsis thaliana]	(Q9FTZ8) Putative rust resistance kinase Lr10	1607880_at	1.4294	-0.230791	-0.325435	0.263296	-1.54626	-0.932187	-0.761838
BQ793915			(Q6ZB67) Hypothetical protein OJ1119_B10.8	1613349_at	-0.434837	0.0339602	0.0143439	-0.141147	0.0573312	0.0488193	0.315748
BQ793927			(Q8RZW6) Hypothetical protein P0413C03.12 (Hypothetical protein P0004D12.38)	1615679_at	-0.264905	-0.348347	-0.0149664	-0.00914314	0.0910798	0.014897	0.4042
BQ793969		gi|15982807|gb|AAL09751.1| At2g15290\/F27O10.6 [Arabidopsis thaliana]	(Q9SHU7) Expressed protein (At2g15290/F27O10.6) (Hypothetical protein At2g15290)	1616726_at	0.130773	0.187284	0.199708	-0.00448982	-0.0811732	-0.287601	-0.223321
BQ794042		gi|14335034|gb|AAK59781.1| At1g32160\/F3C3_6 [Arabidopsis thaliana]	(Q9FVR1) Hypothetical protein F3C3.6 (At1g32160/F3C3_6)	1609294_at	-0.749647	0.0831739	0.0157287	-0.0328977	0.318867	0.121109	0.032194
BQ794051	putative protein	gi|53792929|dbj|BAD54105.1| unknown protein [Oryza sativa (japonica cultivar-group)]	(Q9SD36) Hypothetical protein F24M12.140 (At3g51100)	1607134_at	-0.25862	-0.586117	-0.396169	-0.233626	-0.191115	0.541182	0.638323
BQ794083	putative calcium-dependent protein kinase (U90439)	gi|28207687|gb|AAO32318.1| phosphoenolpyruvate carboxylase kinase 2 [Lycopersicon esculentum]	(Q84JP7) Phosphoenolpyruvate carboxylase kinase 2	1622074_at	0.239639	0.983904	0.337978	-0.0615324	-1.23607	-1.02878	-0.505106
BQ794118		gi|19699290|gb|AAL91256.1| At1g15070\/F9L1_1 [Arabidopsis thaliana]	(Q67YM2) Hypothetical protein At1g15070	1618319_at	-0.827182	-0.699236	-0.10493	0.417713	0.384422	0.247057	0.087726
BQ794470				1609831_at	-0.620299	-0.083375	-0.158382	-0.194246	0.0611148	0.337043	0.410473
BQ794610	hypothetical protein	gi|4388728|gb|AAD19766.1| hypothetical protein [Arabidopsis thaliana]	(Q9ZPZ9) Hypothetical protein At2g06030	1616144_at	0.139628	-0.205751	-0.0698195	0.0197205	-0.269332	0.107778	0.211013
BQ794704	unknown protein	gi|14532716|gb|AAK64159.1| unknown protein [Arabidopsis thaliana]		1619447_at	-0.583846	-0.891602	-0.601341	-0.192777	-0.26337	0.668163	0.877786
BQ795185	NAM (no apical meristem) - like protein	gi|21105751|gb|AAM34774.1|AF509874_1 nam-like protein 11 [Petunia x hybrida]	(Q8LRL4) Nam-like protein 11	1621255_at	-1.83627	-1.75644	-0.829291	-0.259841	-0.359001	0.901151	1.25019
BQ795295	EIN2	gi|38045387|gb|AAR08678.1| EIN2 [Petunia x hybrida]	(Q6V397) EIN2	1608976_at	-0.0179938	-0.131397	-0.0882977	0.131283	-0.165233	-0.0776333	0.291784
BQ795334	putative transketolase precursor	gi|3559814|emb|CAA75777.1| transketolase 1 [Capsicum annuum]	(O78327) Transketolase 1	1606737_at	-0.0687762	-0.228865	-0.12366	-0.0767803	0.115022	0.254047	0.0726973
BQ795365		gi|56112332|gb|AAV71142.1| salt tolerance protein [Sesuvium portulacastrum]	(Q5PXN9) Salt tolerance protein	1615639_a_at	-0.301228	-0.173788	-0.0114462	0.291174	0.0999206	-0.0277082	0.0475403
BQ795460	putative ribosomal protein	gi|13430186|gb|AAK25760.1|AF334840_1 ribosomal protein L33 [Castanea sativa]	(Q9ATF4) Ribosomal protein L33	1614108_at	0.173669	0.102877	0.181841	0.0372002	-0.16206	-0.235617	-0.160615
BQ795599	chloride channel-like protein	gi|1742959|emb|CAA96065.1| CLC-d chloride channel protein [Arabidopsis thaliana]	(P92943) Chloride channel protein CLC-d (AtCLC-d)	1610502_at	0.202074	-0.558478	-0.616834	-0.367945	-0.179861	0.514311	0.518581
BQ795624	putative WRKY-type DNA-binding protein	gi|10798760|dbj|BAB16432.1| WRKY transcription factor NtEIG-D48 [Nicotiana tabacum]	(Q9FXS1) WRKY transcription factor NtEIG-D48	1612237_at	-0.138257	-0.067978	-0.148367	-0.251765	-0.0622412	0.322356	0.247471
BQ795665			(Q9M4I1) Putative proline-rich cell wall protein	1619004_at	-0.413445	-0.284368	0.0105581	-0.0420709	0.207501	0.166127	0.22988
BQ795679				1621703_at	-0.101448	-0.363096	-0.230615	-0.0340306	0.0724421	0.139615	0.387741
BQ795688				1609969_at	0.496006	-0.223345	-0.00932282	-0.166084	-0.188047	-0.106466	0.0588676
BQ795775		gi|12323767|gb|AAG51847.1|AC010926_10 unknown protein\; 49294-48772 [Arabidopsis thaliana]	(Q9CAI4) Hypothetical protein F28P22.12	1613135_at	0.443033	0.329853	0.38591	-0.0966664	-0.396645	-0.806412	-0.303372
BQ795824	putative C-type U1 snRNP	gi|7270182|emb|CAB77797.1| putative C-type U1 snRNP [Arabidopsis thaliana]	(Q6ETX3) Putative u1 small nuclear ribonucleoprotein C	1613133_at	-0.407412	-0.066226	0.0372623	-0.0232388	0.168922	0.0629851	0.152979
BQ795963	unknown protein	gi|30017245|gb|AAP12856.1| At3g02340 [Arabidopsis thaliana]	(Q9FWA5) RING zinc-finger protein, putative; 7563-8792 (At3g02340)	1606558_at	0.456173	-0.206133	-0.392383	-0.112801	-0.195206	0.124798	0.151574
BQ795970	phosphomannose isomerase (din9)	gi|3717239|emb|CAA03732.1| unnamed protein product [Cyamopsis tetragonoloba]	(Q5BMC5) Phosphomannose isomerase	1612056_at	-0.713694	0.163121	0.0445577	0.264733	0.543007	-0.312026	-0.367286
BQ796003			(Q6Z1G1) Proline-rich protein family-like	1621483_at	-0.284512	0.0401899	0.072285	-0.0542132	0.215205	-0.0181812	-0.0175833
BQ796039	protein kinase like protein	gi|34913832|ref|NP_918263.1| putative protein kinase [Oryza sativa (japonica cultivar-group)]	(Q5JJR2) Protein kinase-like protein	1611445_at	-1.10303	-0.571053	-0.186822	0.156751	0.175042	0.351401	0.549153
BQ796061	unknown protein			1608567_at	-1.01709	-0.869275	-0.815078	-0.475756	-0.54096	0.551152	1.33252
BQ796104	putative protein	gi|28628302|gb|AAO38707.1| cation diffusion facilitator 8 [Stylosanthes hamata]	(Q8H7R1) Hypothetical protein OSJNBa0081P02.21	1622338_at	0.218544	0.342217	0.374463	-0.0380733	-0.283616	-0.492534	-0.384354
BQ796112	putative protein	gi|45935132|gb|AAS79590.1| putative phosphatidylcholine-sterol acyltransferase [Ipomoea trifida]	(Q6JJ42) Putative phosphatidylcholine-sterol acyltransferase	1606482_at	-2.19037	-0.342271	-0.0107047	0.314555	0.872	0.131493	-0.26839
BQ796130				1621698_at	-3.78284	-1.61184	-0.129818	0.390108	0.45321	0.532815	0.641451
BQ796134	putative WD-40 repeat protein	gi|22135972|gb|AAM91568.1| putative WD-40 repeat protein [Arabidopsis thaliana]	(Q9FGX4) WD-40 repeat protein-like	1621465_at	0.0396847	0.232281	-0.284231	-0.0388977	-0.00614767	0.317978	-0.394957
BQ796203		gi|20453183|gb|AAM19832.1| At2g23390\/F26B6.4 [Arabidopsis thaliana]	(O80456) Hypothetical protein At2g23390 (At2g23390/F26B6.4)	1622400_at	-0.511019	0.343266	0.294819	0.285893	0.220813	-0.535507	-0.457107
BQ796226	unknown protein	gi|52076993|dbj|BAD46002.1| unknown protein [Oryza sativa (japonica cultivar-group)]	(Q652I8) Hypothetical protein OSJNBa0032M14.13 (Hypothetical protein P0485A07.23)	1613886_at	-0.414134	0.0665652	-0.0408428	-0.252411	-0.0192867	0.250694	0.280042
BQ796256	protein kinase - like protein	gi|5541667|emb|CAB51173.1| putative protein [Arabidopsis thaliana]	(Q9STG4) Hypothetical protein T6H20.50	1620217_at	-0.484199	-0.352311	-0.100961	0.115117	-0.0560121	0.276304	0.393192
BQ796294	lipoic acid synthase (LIP1)	gi|3928758|dbj|BAA34701.1| Lipoic acid synthase [Arabidopsis thaliana]	(Q3LSN4) Putative lipoic acid synthase	1619854_at	-0.343053	-0.252811	-0.323547	-0.217702	0.0353172	0.499279	0.350546
BQ796328	hypothetical protein	gi|9797742|gb|AAF98560.1|AC013427_3 Contains similarity to a putative MYB family transcription factor gene T4M8.10 gi|4335752 from Arabidopsis thaliana BAC T4M8 gb|AC006284 and contains a Myb-like DNA-binding PF|00249 domain. ESTs gb|T75914, gb|T45901 come from this gene		1608208_at	-0.597297	-0.316657	-0.247237	-0.0379068	-0.41846	0.412453	0.713991
BQ796346	RNA-binding protein, putative	gi|9293981|dbj|BAB01884.1| RNA binding protein-like [Arabidopsis thaliana]	(Q6YZW8) Putative pumilio-family RNA-binding domain-containing protein(PPD1)	1614966_at	-0.260028	-0.436736	-0.298107	0.0552635	-0.0861981	0.30857	0.47848
BQ796443				1607217_at	0.161574	-0.0409978	-0.0851273	0.0313882	-0.43302	0.116156	0.163835
BQ796492				1607965_at	-0.297947	-0.0785325	-0.0744333	-0.105839	0.138662	-0.0425138	0.365968
BQ796623	disease resistance protein-like	gi|9758140|dbj|BAB08632.1| disease resistance protein-like [Arabidopsis thaliana]	(Q4TVR0) NRG1	1621010_at	-0.0273651	0.13277	0.0773359	-0.0767721	-0.014528	-0.27042	0.137621
BQ796694	putative translation initiation factor IF-2	gi|50725362|dbj|BAD34434.1| putative translation initiation factor IF-2 [Oryza sativa (japonica cultivar-group)]	(O82501) F2P3.9 protein (Putative translation initiation factor IF-2)	1621419_at	0.0213598	-0.194252	-0.187172	0.0237972	-0.138089	0.138523	0.270949
BQ796708		gi|20198241|gb|AAM15479.1| hypothetical protein [Arabidopsis thaliana]	(Q500V3) At2g12550	1612925_at	-0.480576	-0.2577	-0.297501	-0.207775	0.00165939	0.322252	0.600198
BQ796904				1617815_at	1.46919	-0.766181	-0.728864	-0.58023	-0.186187	-0.485877	-0.361916
BQ796941		gi|13937294|gb|AAK50125.1|AC087797_10 unknown protein [Oryza sativa]		1609161_at	-0.389957	0.0357665	0.0309481	-0.202337	0.155221	0.0483738	0.230486
BQ796957	11-beta-hydroxysteroid dehydrogenase-like	gi|15450585|gb|AAK96564.1| AT5g50700\/MFB16_9 [Arabidopsis thaliana]	(Q9LUF1) 11-beta-hydroxysteroid dehydrogenase-like (AT5g50700/MFB16_9)	1618187_at	0.810413	-0.103517	-0.289944	-0.397458	-0.142146	-0.0296346	-0.230131
BQ797057	receptor-like protein kinase - like	gi|5107831|gb|AAD40144.1|AF149413_25 contains similarity to protein kinase domains (Pfam F00069, Score=162.6, E=6.8e-45, N=1) and leucien rich repeats (Pfam PF00560, Score=210.7, E=2.2e-59, N=10) [Arabidopsis thaliana]	(Q9XGZ2) T1N24.22 protein (Putative receptor protein kinase)	1620797_at	0.326433	0.275773	0.0186034	0.0441181	0.154651	-0.562713	-0.512027
BQ797192	unknown protein	gi|29028780|gb|AAO64769.1| At1g43620 [Arabidopsis thaliana]	(Q9XIG1) Putative UDP-glucose:sterol glucosyltransferase (At1g43620)	1619549_at	-0.508551	0.29502	0.184757	-0.261736	-0.0476928	0.0137169	0.166619
BQ797216	RSH1	gi|30268666|dbj|BAC76004.1| RelA-SpoT like protein RSH1 [Nicotiana tabacum]	(Q84LE7) RelA-SpoT like protein RSH1	1618087_at	-0.688956	-0.0963762	-0.225717	-0.284701	-0.106849	0.460761	0.549279
BQ797265	phosphatidylserine decarboxylase	gi|29465780|gb|AAM11886.1| phosphatidylserine decarboxylase [Lycopersicon esculentum]	(Q84V30) Phosphatidylserine decarboxylase	1621260_at	0.216553	0.276823	0.136388	-0.0700435	-0.0791802	-0.339519	-0.255214
BQ797488	Ca2+-dependent lipid-binding protein, putative	gi|22655178|gb|AAM98179.1| Ca2+-dependent lipid-binding protein, putative [Arabidopsis thaliana]	(Q8L706) Ca2+-dependent lipid-binding protein, putative (At1g05500)	1614456_at	-0.899909	-1.20199	-0.47016	-0.357205	0.735204	0.495905	0.538047
BQ797509	AAA-type like ATPase	gi|15021761|gb|AAK77908.1|AF397903_1 AAA-metalloprotease FtsH [Pisum sativum]	(O81076) Putative AAA-type ATPase	1606918_at	-0.515438	-0.905234	-0.940656	0.44668	0.491567	0.796293	-0.434457
BQ797561	ribonucleoprotein SF-2 like protein	gi|12324445|gb|AAG52185.1|AC012329_12 putative splicing factor\; 53460-55514 [Arabidopsis thaliana]	(Q9CA06) Putative splicing factor; 53460-55514	1618197_at	-0.4059	-0.301829	-0.249858	-0.261182	-0.00790653	0.438255	0.494804
BQ797684	putative protein	gi|7529767|emb|CAB86911.1| putative protein [Arabidopsis thaliana]	(Q9M292) Hypothetical protein T22K7_10	1615711_at	0.173561	-0.254166	-0.150851	-0.131587	0.0131743	0.131132	0.1581
BQ797702				1618809_at	-0.0203462	-0.185456	-0.182174	-0.0459295	-0.171918	0.241855	0.280267
BQ797739	putative YABBY3 axial regulator	gi|4928753|gb|AAD33717.1|AF136540_1 YABBY3 [Arabidopsis thaliana]	(Q5TM85) YABBY5 like protein (Fragment)	1618219_at	1.24548	0.449355	0.249875	-0.142058	-1.04472	-1.71119	-1.40309
BQ798028	KNAT3 homeodomain protein	gi|1946222|emb|CAA96512.1| knotted1-like homeobox protein [Malus x domestica]	(O04136) Homeobox protein knotted-1 like 3 (KNAP3)	1622053_at	-1.62595e-05	-0.0377044	-0.0866538	-0.198412	0.313986	-0.0654479	0.0197842
BQ798056	RNA helicase, putative	gi|19699|emb|CAA43514.1| nicotiana eukaryotic translation initiation factor 4A [Nicotiana plumbaginifolia]	(P41380) Eukaryotic initiation factor 4A-3 (eIF4A-3) (eIF-4A-3)	1617329_at	0.0409914	-0.0305737	-0.119417	-0.117874	-0.0875819	0.15651	0.130085
BQ798061	putative protein	gi|50657183|dbj|BAD32780.1| somatic embryogenesis receptor kinase 1 [Citrus unshiu]	(Q6BE26) Somatic embryogenesis receptor kinase 1	1610213_at	-0.170674	0.0490354	-0.0715971	0.0755761	-0.247606	0.116926	0.195246
BQ798257		gi|44917527|gb|AAS49088.1| At2g24395 [Arabidopsis thaliana]	(Q6NMD5) At2g24395 (Hypothetical protein)	1610581_at	0.033839	0.0109058	-0.269631	-0.168523	-0.285653	0.187801	0.367368
BQ798449				1620488_at	-0.157349	-0.0949167	0.172999	-0.107665	0.178471	-0.126154	0.088899
BQ798614	hypothetical protein	gi|5430761|gb|AAD43161.1|AC007504_16 Similar to ethylene-forming-enzyme-like dioxygenase [Arabidopsis thaliana]	(Q9XIA5) Similar to ethylene-forming-enzyme-like dioxygenase	1612699_at	-0.071211	0.797744	0.403271	-0.04518	-0.604765	-0.65978	-0.458872
BQ798714			(Q5BXG4) Hypothetical protein (Fragment)	1619296_at	0.120306	-0.0631051	0.059101	0.00511821	0.0434691	-0.165584	-0.0169704
BQ798742	pyruvate kinase - like protein	gi|14194099|gb|AAK56244.1|AF367255_1 AT3g52990\/F8J2_160 [Arabidopsis thaliana]	(Q94KE3) AT3g52990/F8J2_160 (Putative pyruvate kinase)	1618125_at	-0.456357	-0.66176	-0.54402	0.132725	0.500537	0.669581	-0.231924
BQ798757	snap25a	gi|5731763|emb|CAB52582.1| SNAP33 protein [Arabidopsis thaliana]	(Q5EEP3) SNAP1	1613679_at	-0.0228812	-0.355447	-0.30295	-0.105901	0.0918728	0.279245	0.280929
BQ798757	snap25a	gi|5731763|emb|CAB52582.1| SNAP33 protein [Arabidopsis thaliana]	(Q5EEP3) SNAP1	1611039_s_at	-0.354042	-0.758975	-0.43379	-0.137032	-0.107777	0.575516	0.640403
BQ798805	unknown protein	gi|3851636|gb|AAC97947.1| unknown [Avicennia marina]	(Q3HRX6) Hypothetical protein (40S ribosomal protein S7-like protein)	1617723_s_at	0.0951554	0.250754	0.133748	0.0100447	-0.189196	-0.110906	-0.260561
BQ798893	galactokinase-like protein	gi|18175773|gb|AAL59925.1| putative galactokinase [Arabidopsis thaliana]	(Q8VYG2) Putative galactokinase	1617454_at	1.34486	-0.0390992	-0.121571	-0.158217	-0.511867	-1.09581	-0.993732
BQ798895	unknown protein	gi|28466925|gb|AAO44071.1| At5g23230 [Arabidopsis thaliana]	(Q9FMX7) Arabidopsis thaliana genomic DNA, chromosome 5, P1 clone:MKD15 (At5g23230)	1616547_at	-0.286831	0.618212	0.273222	-0.18118	0.0846769	-0.328207	-0.518977
BQ798901		gi|13878017|gb|AAK44086.1|AF370271_1 unknown protein [Arabidopsis thaliana]	(Q8LFA0) Hypothetical protein	1612887_at	-0.0909107	-0.20944	0.136147	0.146394	0.0487951	-0.115143	0.0464776
BQ798952				1621249_at	0.273531	0.0558427	-0.0355597	0.210247	-0.284357	-0.375226	0.0386321
BQ799036				1621075_at	-0.618888	-0.0267662	-0.122284	-0.155216	0.359913	0.0806038	0.274614
BQ799046				1612467_at	-0.563505	0.110923	-0.00736089	-0.139978	0.0235037	0.17283	0.259771
BQ799062	unknown protein	gi|18087614|gb|AAL58937.1|AF462850_1 At2g20790\/F5H14.24 [Arabidopsis thaliana]	(Q8W0Z6) At2g20790/F5H14.24	1619284_at	0.459203	-0.0691184	0.0206433	0.120555	-0.450638	-0.278026	0.0200505
BQ799079	unknown protein	gi|17473774|gb|AAL38323.1| unknown protein [Arabidopsis thaliana]	(Q7X7Y6) OSJNBa0060P14.15 protein (OSJNBb0048E02.6 protein)	1617404_at	0.845518	-0.0515676	-0.300744	-0.197679	-0.492278	-0.168448	-0.0683692
BQ799084	calreticulin like protein	gi|21952848|dbj|BAC06263.1| putative calreticulin [Oryza sativa (japonica cultivar-group)]	(Q8LJ85) Putative calreticulin	1614582_at	-0.00203194	0.487954	0.348337	0.238592	-0.120431	-0.759052	-0.654664
BQ799108	putative protein	gi|3776569|gb|AAC64886.1| ESTs gb|R65549 and gb|AA651123 come from this gene. [Arabidopsis thaliana]	(Q9ZVL9) T22H22.16 protein	1607520_at	-1.77714	-0.859576	-0.604931	-0.767956	-0.0126687	0.741917	1.1691
BQ799110	S-adenosylmethionine decarboxylase, putative	gi|31980105|emb|CAD98785.1| S-adenosylmethionine decarboxylase proenzyme [Vitis vinifera]	(Q7XZQ9) S-adenosylmethionine decarboxylase proenzyme (EC 4.1.1.50)	1612196_at	-0.330879	-0.88816	-0.631426	-0.0734247	-0.339754	0.5261	0.878546
BQ799114	cytochrome P450-like protein	gi|16604324|gb|AAL24168.1| AT5g24910\/F6A4_120 [Arabidopsis thaliana]	(Q93Z79) AT5g24910/F6A4_120	1615244_at	0.165463	0.262622	0.120293	-0.214542	-0.0719323	-0.177995	-0.160446
BQ799155	disease resistance protein RPS2	gi|37780262|gb|AAP45843.1| RGC2-like protein [Helianthus annuus]	(Q6Y144) Resistance protein RGC2 (Fragment)	1607736_at	0.0445587	-0.187082	-0.0499194	0.227729	-0.325375	0.278105	-0.0853149
BQ799171	unknown protein	gi|15724236|gb|AAL06511.1|AF412058_1 AT4g31460\/F3L17_30 [Arabidopsis thaliana]	(Q945M8) AT4g31460/F3L17_30	1613413_at	0.0696336	0.362174	0.234993	-0.0831346	-0.133728	-0.364069	-0.224587
BQ799211				1622523_at	-0.705559	-0.200822	-0.211518	-0.327435	0.0999315	0.330327	0.610831
BQ799294				1613146_at	-0.136272	-0.165366	0.0485088	-0.0224397	-0.167658	0.191672	0.198237
BQ799338	unknown protein	gi|15239530|ref|NP_197367.1| isoflavone reductase-related [Arabidopsis thaliana]		1606526_at	0.309907	0.169266	0.171934	-0.216415	0.236371	-0.452099	-0.435159
BQ799375		gi|34908614|ref|NP_915654.1| P0677H08.7 [Oryza sativa (japonica cultivar-group)]	(Q8S1P4) Membrane protein COV-like	1615411_s_at	0.668905	0.0722751	0.0862469	0.181446	-0.362066	-0.57571	-0.485738
BQ799388				1616989_at	0.655495	0.492879	0.116136	-0.53703	-0.512857	-0.528462	-0.233701
BQ799878			(Q5BXG4) Hypothetical protein (Fragment)	1619893_at	0.634278	0.255927	0.292473	0.373267	-0.364917	-1.18636	-0.949551
BQ799994		gi|31430025|gb|AAP51996.1| putative non-LTR retroelement reverse transcriptase [Oryza sativa (japonica cultivar-group)]		1609686_at	-0.379347	-0.0780668	-0.111993	-0.0717644	-0.10041	0.323905	0.28998
BQ800016		gi|32693281|gb|AAP86601.1| putative disease resistant protein RGA2 [Solanum bulbocastanum]	(Q7XBQ9) Disease resistance protein RGA2 (RGA2-blb) (Blight resistance protein RPI)	1610255_at	0.0247886	-0.403492	-0.462851	0.185603	-0.253319	0.224623	0.439745
BQ800026				1614885_at	-0.387299	-0.35006	-0.207511	0.0753993	0.174026	0.153563	0.368143
BQ800031		gi|30687065|ref|NP_850279.1| expressed protein [Arabidopsis thaliana]	(Q52K99) At2g37195	1621275_at	-0.0148152	-0.054195	0.128094	-0.207184	0.0251436	-0.123233	0.204517
BQ800051		gi|9758584|dbj|BAB09197.1| unnamed protein product [Arabidopsis thaliana]	(Q9FMM3) Gb|AAC80623.1	1620577_at	-0.496081	0.024708	0.0341515	-0.111694	-0.113611	0.0625425	0.439
BQ800087	CONSTANS-like 1	gi|41323978|gb|AAS00055.1| CONSTANS-like protein CO2 [Populus deltoides]	(Q9FUK8) CONSTANS-like protein	1617734_at	0.102415	0.139242	-0.138455	-0.229878	-0.0912778	0.0635531	0.111269
BQ800096	putative P-protein: chorismate mutase, prephenate dehydratase	gi|15292759|gb|AAK92748.1| putative P-protein: chorismate mutase, prephenate dehydratase [Arabidopsis thaliana]	(Q8LFI1) Putative P-protein: chorismate mutase, prephenate dehydratase	1609598_at	-0.404695	0.188496	0.165651	-0.0646988	0.240879	-0.126424	-0.105629
BQ800137	putative protein kinase	gi|14334794|gb|AAK59575.1| putative serine threonine-protein kinase [Arabidopsis thaliana]	(Q93V58) Putative serine threonine-protein kinase	1621120_at	-1.20629	-0.881642	-0.414372	-0.396225	0.29118	0.77458	0.659327
BQ800144				1608110_at	-0.0461235	0.196193	-0.0905917	-0.0652235	-0.129324	0.139965	-0.03694
BQ800166	putative small GTP-binding protein	gi|24059912|dbj|BAC21376.1| GTP-binding protein Rab6 [Oryza sativa (japonica cultivar-group)]	(Q8H4Q9) GTP-binding protein Rab6	1622764_at	0.397523	-0.337952	-0.119621	0.0263585	-0.207802	0.0723937	0.0502016
BQ800168	putative protein	gi|6899930|emb|CAB71880.1| putative protein [Arabidopsis thaliana]	(Q9M1Q4) Hypothetical protein T17J13.160	1612505_at	-0.87065	-1.38417	-0.992588	-0.3457	-0.386662	1.0982	0.906668
BQ800205	unknown protein	gi|13507099|gb|AAK28441.1|AF272747_1 WRKY DNA-binding protein 21 [Arabidopsis thaliana]	(Q9FNV1) Somatic embryogenesis related protein	1619424_at	0.386088	-0.00560403	0.173969	0.173117	-0.598627	-0.30685	-0.0400898
BQ800229	protein kinase (AFC2)	gi|2911280|gb|AAC04324.1| PK12 protein kinase [Nicotiana tabacum]	(O49967) PK12 protein kinase	1616778_at	-0.407682	0.246111	0.14705	0.0149941	0.0511243	-0.132801	-0.00827711
BQ800241	unknown protein	gi|28950951|gb|AAO63399.1| At4g15450 [Arabidopsis thaliana]	(Q8GY71) Hypothetical protein At4g15450/dl3768w (At4g15450)	1612045_at	1.02815	0.42722	0.0111766	-0.35571	-0.706	-0.817534	-0.629815
BQ800267		gi|38016521|gb|AAR07596.1| fiber protein Fb34 [Gossypium barbadense]	(Q6T7D3) Fiber protein Fb34	1613151_at	1.43015	0.0690232	-0.232049	-0.248129	-0.550657	-1.09959	-1.2741
BQ800272	putative AT-hook DNA-binding protein	gi|14194131|gb|AAK56260.1|AF367271_1 At2g45850\/F4I18.17 [Arabidopsis thaliana]	(O80834) Putative AT-hook DNA-binding protein (At2g45850/F4I18.17)	1608738_at	0.647989	0.107978	0.0536362	-0.0396557	-0.723749	-0.370779	-0.0504297
BQ800273	unknown protein	gi|6403497|gb|AAF07837.1|AC010871_13 unknown protein [Arabidopsis thaliana]		1611066_at	-0.0614345	-0.0870813	0.165301	0.299075	-0.1516	-0.173677	-0.0563748
BQ800288	hypothetical protein	gi|14334664|gb|AAK59510.1| unknown protein [Arabidopsis thaliana]	(Q9LJ85) Gb|AAC80588.1 (Hypothetical protein At3g22620)	1615649_at	0.397889	0.0707537	0.712174	0.755317	-0.831194	-1.37924	-1.47635
BQ800323	ADP-ribosylation factor-like protein (K12B20.15)	gi|17065164|gb|AAL32736.1| ADP-ribosylation factor-like protein [Arabidopsis thaliana]	(Q8W4C8) ADP-ribosylation factor-like protein	1613877_at	-0.615034	0.398555	0.146893	-0.376834	0.0685499	0.127411	0.0152066
BQ800355				1620835_at	-0.452249	-0.774704	-0.75365	-0.50814	-0.656576	0.861093	0.954243
BQ800366				1619253_at	0.30451	-0.263454	0.394656	0.0891818	-0.335755	-0.282247	-0.0910558
BQ800430	truncated copper-binding protein CUTA (CUTA)	gi|12963363|gb|AAK11229.1|AF327525_1 truncated copper-binding protein CUTA [Arabidopsis thaliana]	(Q8I4T9) CutA, putative	1622337_at	-0.290367	-0.225276	-0.154182	0.0729821	-0.0636353	0.249822	0.299167
BQ800451				1618217_at	-0.497634	-0.667723	-0.238557	0.113793	0.258387	0.281293	0.401791
BQ800482	uracil phosphoribosyl transferase like protein	gi|4704662|gb|AAD28199.1|AF116860_1 uracil phosphoribosyltransferase 1 [Arabidopsis thaliana]	(O65583) Uracil phosphoribosyltransferase (EC 2.4.2.9) (UMP pyrophosphorylase) (UPRTase)	1619038_at	-0.282186	-0.273345	-0.0137708	-0.0913123	0.198727	0.206764	0.162604
BQ800504				1610999_at	-0.532932	-0.487428	-0.150973	0.137953	-0.200871	0.415459	0.475939
BQ800532	RNA-binding protein cp33 precursor	gi|20005|emb|CAA37879.1| unnamed protein product [Nicotiana tabacum]	(P19684) 33 kDa ribonucleoprotein, chloroplast precursor	1616148_at	-0.251655	0.402207	0.284141	-0.2435	0.160766	-0.340189	-0.203665
BQ800567	Na+-dependent inorganic phosphate cotransporter-like protein	gi|27754495|gb|AAO22695.1| putative Na+-dependent inorganic phosphate cotransporter [Arabidopsis thaliana]		1608238_at	0.59946	-0.0137173	-0.0879194	0.0273006	-0.541793	-0.183113	-0.0489872
BQ800573	unknown protein	gi|3063710|emb|CAA18601.1| putative protein [Arabidopsis thaliana]	(O65539) Hypothetical protein F4D11.200 (Hypothetical protein AT4g32600)	1620813_at	-0.172854	-0.300619	0.0444069	0.1346	-0.161762	0.137989	0.235923
BQ800573	unknown protein	gi|3063710|emb|CAA18601.1| putative protein [Arabidopsis thaliana]	(O65539) Hypothetical protein F4D11.200 (Hypothetical protein AT4g32600)	1620739_s_at	-0.290533	-0.353949	-0.263419	0.227314	-0.231316	0.190523	0.488681
BQ800604	putative protein	gi|6723416|emb|CAB66909.1| putative protein [Arabidopsis thaliana]	(Q9M2Y7) Hypothetical protein T16K5.60	1613525_at	-0.534483	-0.246234	-0.0274647	-0.30701	0.268885	0.303628	0.307918
BQ800610				1621851_at	-0.317135	-0.424735	-0.336262	-0.220323	0.181495	0.347003	0.481221
BQ800625	putative protein	gi|28628302|gb|AAO38707.1| cation diffusion facilitator 8 [Stylosanthes hamata]	(Q8H7R1) Hypothetical protein OSJNBa0081P02.21	1612363_at	-1.13546	0.0708794	0.105005	0.21324	0.00715038	0.215389	0.129191
CA807881	nucleoid DNA-binding protein cnd41 - like protein	gi|45735844|dbj|BAD12879.1| putative chloroplast nucleoid DNA-binding protein cnd41 [Oryza sativa (japonica cultivar-group)]	(Q6Z671) Putative chloroplast nucleoid DNA-binding protein cnd41	1619775_at	0.563626	0.175292	-0.382457	0.383815	-0.399954	-0.210516	-0.517049
CA808973	putative heat-shock protein	gi|6466963|gb|AAF13098.1|AC009176_25 putative heat-shock protein [Arabidopsis thaliana]		1614832_at	-0.779406	0.341635	-0.0335362	-0.507007	0.556968	0.0880084	-0.0963104
CA808976				1617539_at	-1.77567	-1.29839	-1.35594	-0.24422	-0.265078	1.38081	0.704962
CA809176	unknown protein	gi|14517526|gb|AAK62653.1| AT5g14910\/F2G14_30 [Arabidopsis thaliana]	(Q93VK7) AT5g14910/F2G14_30 (Hypothetical protein)	1619295_at	0.346762	0.353541	0.16446	-0.203991	-0.139941	-0.433168	-0.297748
CA809370	putative WRKY-type DNA-binding protein	gi|10798760|dbj|BAB16432.1| WRKY transcription factor NtEIG-D48 [Nicotiana tabacum]	(Q9FXS1) WRKY transcription factor NtEIG-D48	1612649_s_at	0.530394	0.074204	0.0131609	-0.11115	-0.470753	-0.144167	-0.087131
CA809416	digalactosyldiacylglycerol synthase (DGD2)	gi|49617331|gb|AAT67421.1| digalactosyldiacylglycerol synthase 2 [Glycine max]	(Q6DW75) Digalactosyldiacylglycerol synthase 2	1616408_a_at	-0.076953	-0.167922	-0.20598	0.00306708	-0.0907993	0.134833	0.328575
CA809550	protein kinase like protein	gi|42741727|gb|AAS45124.1| WAK-like kinase [Lycopersicon esculentum]		1607024_at	-0.568074	-0.473958	-0.467389	-0.29424	0.0438796	0.789391	0.386806
CA809618				1614360_at	0.337098	-0.1056	0.00726054	0.0716647	-0.212168	-0.171978	0.00076509
CA810370	transformer-SR ribonucleoprotein, putative	gi|11275253|pir||JC7299 transformer-2-like protein - liverwort (Marchantia polymorpha)	(Q6YW54) Putative transformer-SR ribonucleoprotein	1613262_at	0.0337437	-0.308446	-0.277332	-0.0484091	-0.139531	0.243118	0.362154
CA810370	transformer-SR ribonucleoprotein, putative	gi|11275253|pir||JC7299 transformer-2-like protein - liverwort (Marchantia polymorpha)	(Q6YW54) Putative transformer-SR ribonucleoprotein	1609399_a_at	0.0313588	-0.155048	-0.299608	-0.000164243	-0.198755	0.345098	0.171238
CA810689				1620711_at	-0.197345	-0.08778	-0.205177	-0.146925	0.103719	0.0502006	0.38551
CA810758	ATP-dependent Clp protease regulatory subunit CLPX	gi|2674203|gb|AAB88706.1| CLP protease regulatory subunit CLPX [Arabidopsis thaliana]	(O48566) CLP protease regulatory subunit CLPX precursor	1607583_at	-0.429232	-0.444077	-0.294862	-0.15541	0.170416	0.391741	0.456178
CA810840				1611015_at	-0.716875	-0.307941	-0.328572	-0.918705	-0.0317611	0.239209	1.07033
CA810934	unknown protein	gi|17979390|gb|AAL49920.1| unknown protein [Arabidopsis thaliana]	(Q9FG73) Nucleolar protein-like	1611535_at	-0.425124	-0.250825	0.0718576	0.186681	-0.0866383	0.062052	0.310263
CA811204				1610725_at	0.448763	-0.140359	-0.0311584	-0.0896974	-0.291933	-0.0513167	0.0393086
CA811224				1617134_at	-0.222688	-0.16573	0.0102652	0.064462	0.126888	-0.0988009	0.230173
CA811253	unknown protein	gi|4559368|gb|AAD23029.1| hypothetical protein [Arabidopsis thaliana]	(Q6K687) Zinc finger (CCCH-type) protein-like	1622524_at	-0.0538749	-0.420056	-0.664501	-0.0654052	0.235676	0.406464	0.262775
CA811289				1608092_at	0.210165	-0.207797	-0.108209	-0.247658	-0.023831	0.0701483	0.231281
CA811313				1619351_at	-0.274943	0.224655	-0.0477771	0.194973	-0.389082	-0.0116749	0.185658
CA811322		gi|56806635|dbj|BAD83536.1| cytochrome c maturation protein CcmFc [Nicotiana tabacum]	(Q35213) Mitochondrial DNA for orf454	1607980_at	-0.425914	-0.101058	-0.289678	0.160997	0.368546	0.227631	-0.112197
CA812105	unknown protein	gi|14586371|emb|CAC42902.1| putative protein [Arabidopsis thaliana]	(Q94CK1) Hypothetical protein At5g12410 (At5g12410/At5g12410)	1612297_at	0.0451144	-0.156282	-0.211809	0.0140838	-0.0461553	0.350627	-0.0679272
CA812401				1612934_at	-0.182359	0.365404	0.369919	0.0578761	-0.146892	-0.213089	-0.451263
CA812572	unknown protein	gi|30017255|gb|AAP12861.1| At2g40095 [Arabidopsis thaliana]	(Q8L7D8) Hypothetical protein At3g55880	1619877_at	-1.84214	-0.927313	-0.681636	-0.343457	0.390816	0.747429	0.842951
CA813602				1612129_at	0.143749	0.268335	0.314507	0.0253632	-0.140613	-0.385104	-0.402338
CA813618				1609440_at	-0.0046848	-0.0741087	-0.188716	-0.219365	0.0100402	0.222523	0.193113
CA813625				1620010_at	1.38375	0.22807	-0.197662	-0.445672	-1.00873	-0.961969	-0.730429
CA814062		gi|52353659|gb|AAU44225.1| unknown protein [Oryza sativa (japonica cultivar-group)]	(Q65XT7) Hypothetical protein P0033D06.11	1617733_at	-0.42809	0.111401	0.255105	-0.141226	0.0350225	0.0707754	0.00209466
CA814078	allyl alcohol dehydrogenase like protein	gi|6692816|dbj|BAA89423.1| allyl alcohol dehydrogenase [Nicotiana tabacum]	(Q9SLN8) Allyl alcohol dehydrogenase	1622549_at	-0.660644	0.547751	0.550004	0.20654	0.00325604	-0.680803	-0.596156
CA814156	DNA-directed RNA polymerase II subunit-like protein	gi|22093730|dbj|BAC07023.1| putative DNA-directed RNA polymerase Iia [Oryza sativa (japonica cultivar-group)]	(Q8LI69) Putative DNA-directed RNA polymerase Iia	1606437_at	-0.0766585	0.154083	0.253231	-0.0154895	-0.083356	-0.302357	0.00439935
CA814170	putative protein	gi|4467148|emb|CAB37517.1| putative protein [Arabidopsis thaliana]	(Q6WWW4) HECT ubiquitin-protein ligase 3 (KAKTUS protein)	1613348_at	0.146801	-0.0824272	-0.416829	-0.0854368	-0.0666148	0.282837	0.118215
CA814242				1610848_at	-0.381873	-0.156047	-0.0777204	-0.0553166	0.140671	0.134847	0.292485
CA814253				1612691_at	-0.182974	-0.0372542	-0.164996	0.0887246	0.0444902	0.126651	0.0924384
CA814441		gi|12003402|gb|AAG43558.1|AF211540_1 Avr9\/Cf-9 rapidly elicited protein 75 [Nicotiana tabacum]	(Q9FQY9) Avr9/Cf-9 rapidly elicited protein 75	1618778_at	-0.303763	0.778944	0.278787	-0.588191	-0.0351008	-0.205553	-0.410297
CA814461	unknown protein	gi|19310491|gb|AAL84979.1| At3g1920\/F28J7.25 [Arabidopsis thaliana]	(Q9SG98) F1C9.30 protein	1609280_at	-0.325766	0.191548	0.128039	-0.00658296	0.0599229	-0.0739141	-0.030007
CA814508	heat shock transcription factor	gi|16118447|gb|AAL12248.1| heat shock transcription factor [Phaseolus acutifolius]	(Q940V6) Heat shock transcription factor	1615800_at	-0.493295	0.2455	-0.0257007	-0.164656	-0.364699	0.29696	0.292106
CA814579				1617038_at	0.42906	-0.632827	-0.306234	-0.0909683	0.114939	-0.0196997	0.25305
CA814618	ADP-ribosylation factor 1	gi|2852443|dbj|BAA24696.1| ADP-ribosylation factor [Salix bakko]	(O48649) ADP-ribosylation factor 1	1615361_at	-0.349342	0.336145	0.434356	0.307351	-0.277784	-0.46688	-0.294149
CA814624	RNA helicase-like protein	gi|34395216|dbj|BAC83715.1| putative RNA helicase [Oryza sativa (japonica cultivar-group)]	(Q9FFT9) RNA helicase-like protein	1619900_at	0.219646	-0.252317	-0.462732	0.0421707	0.248659	0.2214	-0.173374
CA814628	ClpP protease complex subunit ClpR1	gi|15010752|gb|AAK74035.1| At1g49970\/F2J10_5 [Arabidopsis thaliana]		1612233_at	-0.505695	-0.216416	0.0466207	0.0569381	0.0773991	0.0527362	0.3443
CA815147		gi|50509825|dbj|BAD31998.1| GCN5-related N-acetyltransferase (GNAT) family-like protein [Oryza sativa (japonica cultivar-group)]	(Q6YSX7) GCN5-related N-acetyltransferase (GNAT) family-like protein	1610036_at	0.379486	0.127433	-0.231812	0.0230834	-0.215071	0.0303577	-0.223793
CA816364	FRO2-like protein\; NADPH oxidase-like	gi|20268772|gb|AAM14089.1| putative FRO2\; NADPH oxidase [Arabidopsis thaliana]	(Q8RWS6) Putative FRO2; NADPH oxidase	1612075_at	-0.425852	1.13843	0.276167	-0.409415	-0.398152	-0.488049	-0.693226
CA816764				1620762_at	-0.865094	-0.398358	-0.462613	-0.302645	0.579577	0.637959	0.144432
CA816989		gi|25082946|gb|AAN72020.1| Unknown protein [Arabidopsis thaliana]	(Q8H0W0) Hypothetical protein At1g73060	1610420_at	0.565469	0.269144	0.120151	-0.0157035	-0.219789	-0.4494	-0.625983
CA817036				1610874_at	-0.157252	0.0409987	-0.0608006	0.0700838	0.0372894	0.0255508	0.0312268
CA817093	putative diacylglycerol kinase	gi|18086345|gb|AAL57635.1| At2g18730\/MSF3.11 [Arabidopsis thaliana]	(Q8VZG1) At2g18730/MSF3.11	1608292_at	-0.524196	-0.158118	0.170218	0.123421	0.289894	-0.0282432	-0.0134041
CA817107	putative protein	gi|18146966|dbj|BAB82502.1| cig3 [Nicotiana tabacum]	(Q8W417) Cig3	1608187_at	-0.110814	-0.929283	-1.17273	0.0377455	0.223954	1.13344	-0.479993
CA817133	unknown protein	gi|25992529|gb|AAN77145.1| fiber protein Fb2 [Gossypium barbadense]	(Q8GT87) Fiber protein Fb2	1622122_at	-0.46809	0.0130097	0.316839	-0.0265882	-0.0478468	0.40641	-0.419044
CA817141	unknown protein	gi|7486436|pir||T02408 hypothetical protein F4I1.34 - Arabidopsis thaliana	(Q8RUX8) Expressed protein	1611317_at	-0.478035	-0.282849	-0.0809732	-0.104233	0.277707	0.130705	0.353058
CA817147			(Q9C7Y9) Hypothetical protein T2J15.12 (Hypothetical protein At1g47970)	1608876_at	-0.426748	-0.246155	-0.0614992	-0.475217	-0.0435416	0.425645	0.507773
CA817149	peptide transporter	gi|11933414|dbj|BAB19760.1| nitrate transporter NRT1-5 [Glycine max]	(Q9FRU2) Nitrate transporter NRT1-5 (Fragment)	1615359_at	0.859045	0.490355	0.466895	0.348715	-1.02788	-1.6191	-1.69038
CA817390		gi|3355487|gb|AAC27849.1| unknown protein [Arabidopsis thaliana]	(O80645) Hypothetical protein At2g39580	1618431_at	0.0586521	-0.232379	-0.275354	0.0315357	-0.0247122	0.308633	0.0529454
CA817476	cytochrome P450 - like protein	gi|402224|emb|CAA50312.1| P450 hydroxylase [Solanum melongena]	(O04164) Cytochrome P450 71A6 (EC 1.14.-.-) (Fragment)	1610325_at	-0.884429	-0.0876369	-0.431776	-0.427965	-0.688318	0.902248	0.62576
CA817542	unknown protein	gi|15220369|ref|NP_176892.1| expressed protein [Arabidopsis thaliana]	(O04390) Nuclear matrix constituent protein 1 (NMCP1)	1621467_at	-0.118066	-0.273245	-0.200801	0.238965	0.132913	0.341119	-0.255557
CA817581				1616481_at	-0.884291	-0.44917	-0.401977	-0.541508	0.261292	0.461678	0.7708
CA817598	plastid-specific ribosomal protein 6 precursor (Psrp-6) - like	gi|14517428|gb|AAK62604.1| AT5g17870\/MPI7_10 [Arabidopsis thaliana]	(P82411) Plastid-specific 50S ribosomal protein 6, chloroplast precursor (PSRP-6)	1607273_at	0.417495	0.393031	0.223189	-0.241089	-0.367794	-0.322567	-0.389838
CA817608		gi|10178030|dbj|BAB11513.1| unnamed protein product [Arabidopsis thaliana]	(Q9FF82) Dbj|BAA90353.1	1613131_at	-0.512591	0.383916	0.247487	-0.156052	0.193523	-0.306089	-0.0631684
CA817608		gi|10178030|dbj|BAB11513.1| unnamed protein product [Arabidopsis thaliana]	(Q9FF82) Dbj|BAA90353.1	1615435_a_at	-0.479751	0.289971	0.219396	-0.299154	0.349781	-0.134625	-0.155159
CA817912	Mutator-like transposase	gi|18389286|gb|AAL67086.1| putative Mutator transposase [Arabidopsis thaliana]	(Q9SR14) Mutator-like transposase (Putative mutator transposase)	1611584_at	-0.703424	0.138933	-0.0453088	-0.261507	0.230987	0.309152	0.0961028
CA818276	cytochrome P450 like protein	gi|7406712|emb|CAB85635.1| putative ripening-related P-450 enzyme [Vitis vinifera]	(Q9M4G8) Putative ripening-related P-450 enzyme	1614211_at	-0.207777	-0.0867799	-0.0865658	-0.168917	0.0389071	0.0429475	0.382594
CA818332		gi|31430072|gb|AAP52036.1| putative gag-pol polyprotein [Oryza sativa (japonica cultivar-group)]	(Q60D59) Putative polyprotein	1606622_at	-0.56172	-0.545943	-0.275583	-0.0285257	-0.134937	0.512201	0.579268
CA818350	putative S-adenosyl-L-methionine:salicylic acid carboxyl methyltransferase	gi|12324069|gb|AAG51997.1|AC012563_7 putative S-adenosyl-L-methionine:salicylic acid carboxyl methyltransferase\; 41514-39166 [Arabidopsis thaliana]	(Q9C9W8) Putative S-adenosyl-L-methionine:salicylic acid carboxyl methyltransferase; 41514-39166	1612552_at	-1.814	-0.900384	-1.16531	-1.1341	0.447578	0.990624	0.946787
CA818569				1608550_at	-0.457347	-0.31337	-0.234139	-0.116218	0.0133671	0.351097	0.49496
CA818645	unknown protein	gi|25989347|gb|AAL47479.1| cyclin D1 [Helianthus tuberosus]		1610598_at	0.706373	0.476097	-0.0302173	-0.0111448	-1.13808	-0.357828	-0.375108
CA818656	putative protein	gi|38260640|gb|AAR15456.1| Cu2+ plastocyanin-like [Capsella rubella]	(Q6V5G1) Cu2+ plastocyanin-like	1618535_at	0.144363	0.143521	0.759876	0.744794	-0.244918	-1.70622	-1.88495
CA818735	unknown protein	gi|9279625|dbj|BAB01083.1| unnamed protein product [Arabidopsis thaliana]	(Q6R3K6) Metal-nicotianamine transporter YSL6	1620492_at	0.377513	0.27141	0.117341	0.0771101	-0.176924	-0.474737	-0.414863
CA818747		gi|8164030|gb|AAF73960.1| SGS3 [Arabidopsis thaliana]	(Q9LDX1) Emb|CAB62356.1 (SGS3) (Hypothetical protein At5g23570)	1620728_at	0.050273	-0.144124	-0.0901785	0.0490179	-0.59721	0.278983	0.276524
CB002651				1618477_at	-0.506903	0.0426566	-0.423768	-0.298507	0.579689	0.373451	-0.123881
CB003371	unknown protein	gi|47497585|dbj|BAD19655.1| zinc finger (CCCH-type) protein-like [Oryza sativa (japonica cultivar-group)]	(Q6K687) Zinc finger (CCCH-type) protein-like	1619758_s_at	-0.171937	-0.249062	-0.259575	-0.178068	0.0185912	0.280348	0.405153
CB004603		gi|52550577|gb|AAU14999.2| MtN19-like protein [Pisum sativum]	(Q64EX4) MtN19-like protein	1619981_at	-2.21029	-0.555654	-0.0690165	0.320844	0.419615	0.34651	0.369785
CB005426	26S proteasome AAA-ATPase subunit RPT6a	gi|13537115|dbj|BAB40755.1| AtSUG1 [Arabidopsis thaliana]	(Q94BQ2) 26S proteasome AAA-ATPase subunit RPT6a-like protein	1620260_s_at	0.555043	-0.409098	-0.168004	-0.128465	-0.0200108	-0.126721	0.0985264
CB006410	homeodomain transcription factor KNAT6 (KNAT6)	gi|4098246|gb|AAD00253.1| homeobox 2 protein [Lycopersicon esculentum]	(Q9ZRB8) Homeobox 2 protein	1607494_at	1.04538	0.0759598	-0.115303	-0.232838	-0.449147	-0.562388	-0.518236
CB006723	putative protein	gi|6523099|emb|CAB62357.1| putative protein [Arabidopsis thaliana]	(Q9SMN1) Unknown mitochondrial protein At3g48680	1613104_at	0.346968	-0.398698	-0.299857	-0.103042	0.113198	0.0312274	0.166932
CB006954	unknown protein	gi|47497294|dbj|BAD19336.1| ankyrin repeat-like protein [Oryza sativa (japonica cultivar-group)]	(Q6K5G3) Ankyrin repeat-like protein	1612613_at	0.117037	0.0465663	0.0276016	-0.161996	0.0250339	0.0460028	-0.120792
CB008142	unknown protein	gi|50941899|ref|XP_480477.1| putative microtubial binding protein [Oryza sativa (japonica cultivar-group)]	(Q6Z1D5) Putative microtubial binding protein	1622498_at	0.192819	-0.108689	0.0041506	-0.0813371	0.0941236	-0.138237	0.00786581
CB008362	unknown protein	gi|10177860|dbj|BAB11212.1| unnamed protein product [Arabidopsis thaliana]	(Q67YM8) Hypothetical protein At5g24600	1616562_at	-1.44009	-0.715381	0.110155	-0.0411918	0.271019	0.276606	0.635257
CB035896	unknown protein	gi|13926273|gb|AAK49607.1|AF372891_1 AT5g10730\/MAJ23_90 [Arabidopsis thaliana]	(Q93VH5) AT5g10730/MAJ23_90 (Hypothetical protein AT5g10730)	1608458_at	-0.665392	-0.0775608	-0.0694841	-0.0402398	0.356803	0.216743	0.0754096
CB036183	unknown protein	gi|48209876|gb|AAT40482.1| hypothetical protein [Solanum demissum]	(Q9MAD0) T4P13.10 protein	1616278_a_at	-3.00478	0.514914	0.497387	0.470261	0.18857	-0.32073	-0.495755
CB339408	unknown protein	gi|14334590|gb|AAK59473.1| unknown protein [Arabidopsis thaliana]	(Q3LSN2) Hypothetical protein	1621570_at	-0.81293	-1.6208	-0.566446	-0.113772	0.246665	0.88228	0.562111
CB339554				1608783_at	-0.146427	-0.131675	-0.0911897	-0.267148	0.143761	0.0539943	0.346097
CB339561	unknown protein	gi|7019678|emb|CAB75803.1| allyl alcohol dehydrogenase-like protein [Arabidopsis thaliana]	(Q9M1Z0) Allyl alcohol dehydrogenase-like protein	1608523_at	-0.576529	-0.0440269	0.0197354	-0.324908	0.132945	0.227883	0.35582
CB339849	putative protein	gi|27754375|gb|AAO22636.1| unknown protein [Arabidopsis thaliana]	(Q8LFK6) Hypothetical protein At5g65650	1608264_at	1.32858	0.257039	-0.242327	-0.307363	-0.907066	-0.972958	-0.743725
CB340117				1606864_at	-0.340176	-0.100909	-0.464925	-0.0360855	-0.389308	0.424188	0.558258
CB340583				1622317_at	-0.329204	-0.318204	-0.0941793	-0.183217	-0.0175621	0.248577	0.494139
CB340587			(P48505) Ubiquinol-cytochrome C reductase complex 6.7 kDa protein (EC 1.10.2.2) (CR6)	1611435_s_at	0.183986	-0.108991	0.117209	-0.0621824	-0.0459468	-0.0721123	-0.037415
CB340600		gi|6996562|emb|CAB75430.1| putative 16kDa membrane protein [Nicotiana tabacum]	(Q8S9G3) Putative 16kDa membrane protein	1617206_s_at	0.414693	1.04797	0.630324	-0.520155	-0.302167	-1.61645	-2.20429
CB341279	unknown protein	gi|17473611|gb|AAL38271.1| unknown protein [Arabidopsis thaliana]		1615013_at	-0.225966	0.0558327	0.0803303	-0.157094	0.0656259	-0.0228039	0.164235
CB341393	unknown protein	gi|6822069|emb|CAB70997.1| putative protein [Arabidopsis thaliana]	(Q8VYR8) Hypothetical protein At3g54230	1615758_at	-0.206629	0.039858	-0.147734	-0.0219766	0.102537	0.0284294	0.169049
CB341422		gi|7406673|emb|CAB85630.1| putative metallothionein-like protein [Vitis vinifera]	(Q9M4H3) Putative metallothionein-like protein	1606630_at	-0.149413	0.107628	0.0978323	0.0615609	0.185713	-0.0996811	-0.257475
CB341941				1620261_at	-0.316793	-0.18846	-0.228558	-0.0820775	0.303783	0.238275	0.147259
CB341983	putative protein	gi|28392947|gb|AAO41909.1| unknown protein [Arabidopsis thaliana]		1610911_at	-0.270087	-0.548145	-0.45012	-0.19356	0.025896	0.380263	0.642205
CB342099		gi|51535686|dbj|BAD37705.1| putative cytosine deaminase [Oryza sativa (japonica cultivar-group)]		1612149_at	-0.135969	-0.221143	-0.137566	-0.030554	-0.0998409	0.279447	0.259537
CB342123				1619294_at	-0.350442	-0.0904639	0.0483674	-0.163191	0.204248	0.0703503	0.198163
CB342264	putative protein	gi|9759099|dbj|BAB09668.1| unnamed protein product [Arabidopsis thaliana]	(Q9FFK3) Arabidopsis thaliana genomic DNA, chromosome 5, P1 clone:MJJ3	1621672_at	-0.024352	-0.120548	-0.180402	-0.124105	0.0378901	0.218039	0.146795
CB342271	putative SCARECROW gene regulator	gi|6644392|gb|AAF21044.1|AF210732_1 scarecrow-like 21 [Arabidopsis thaliana]	(Q67ZL8) Putative SCARECROW gene regulator (Fragment)	1620416_at	-0.902262	0.486488	-0.0322246	-0.305532	0.269418	0.103276	-0.00384839
CB342279	unknown protein	gi|4883612|gb|AAD31581.1| hypothetical protein [Arabidopsis thaliana]	(Q9SJL1) Hypothetical protein At2g36960	1617034_at	0.232591	-0.318101	-0.165149	-0.0416877	-0.208654	0.152726	0.241919
CB342383	unknown protein	gi|10178277|emb|CAC08335.1| putative protein [Arabidopsis thaliana]	(Q5MJW1) Avr9/Cf-9 rapidly elicited protein 140 (Fragment)	1609037_at	-0.08611	0.282534	0.195748	-0.0371217	0.144147	-0.269223	-0.345836
CB342523	molybdenum cofactor sulfurase	gi|15407262|gb|AAK58888.1| molybdenum cofactor sulfurase [Arabidopsis thaliana]	(Q8LGM7) Molybdenum cofactor sulfurase	1613742_at	-0.132985	-0.122879	-0.162808	0.0148723	0.0295015	0.193896	0.139534
CB342960	unknown protein	gi|17529088|gb|AAL38754.1| unknown protein [Arabidopsis thaliana]	(Q9FVR9) Hypothetical protein F12K22.18 (Hypothetical protein At1g57770)	1607774_at	-0.0112395	-0.180476	0.0610506	0.0781386	-0.330479	0.170535	0.144986
CB343314	Unknown protein	gi|34222074|gb|AAQ62873.1| At1g76970 [Arabidopsis thaliana]		1611778_at	-0.14439	-0.0910492	-0.0913412	-0.124699	0.195229	0.216911	-0.00954626
CB343324		gi|21537143|gb|AAM61484.1| unknown [Arabidopsis thaliana]	(Q9LT68) Similarity to Na+/H+ antiporter (Hypothetical protein)	1618124_at	0.0628971	-0.144526	-0.00131406	0.000243537	-0.0722421	0.0224888	0.11721
CB343548	unknown protein	gi|8979720|emb|CAB96841.1| putative protein [Arabidopsis thaliana]	(Q9LEV3) Protein At5g10860, mitochondrial precursor	1619014_at	0.0542133	0.014195	0.166471	-0.0174699	0.0415033	-0.115602	-0.169155
CB343656	60S RIBOSOMAL PROTEIN L38-like protein	gi|6996290|emb|CAB75451.1| 60S RIBOSOMAL PROTEIN L38-like protein [Arabidopsis thaliana]	(O22860) 60S ribosomal protein L38	1612270_s_at	0.295464	0.164961	0.234574	-0.0582767	-0.130036	-0.311857	-0.330607
CB343722				1613607_at	0.155567	-0.248818	-0.116667	0.167259	-0.663327	-0.0821828	0.509207
CB343780			(Q54DD6) Hypothetical protein	1616555_s_at	2.09663	0.149184	-0.981784	-1.56127	-1.95592	-1.87673	-2.06663
CB343786	unknown protein	gi|10178282|emb|CAC08340.1| putative protein [Arabidopsis thaliana]	(Q8VZD1) Hypothetical protein (At5g08400/F8L15_130)	1621311_at	-0.0460133	-0.269387	-0.0997524	-0.248577	0.0797541	0.156885	0.327784
CB344108			(Q5BXC0) Hypothetical protein (Fragment)	1617076_at	0.0651481	-0.0177803	0.108782	-0.104891	0.17572	-0.255862	-0.0132633
CB344557	translationally controlled tumor protein-like protein	gi|36963062|gb|AAQ87663.1| translationally controlled tumor protein [Elaeis guineensis]	(Q5J907) Translationally controlled tumor protein	1618515_s_at	-0.958884	-0.476051	-0.105662	-0.23053	0.425701	0.329864	0.469659
CB344698	putative protein	gi|15241290|ref|NP_197519.1| expressed protein [Arabidopsis thaliana]		1622139_at	-0.235381	0.074031	-0.0779837	-0.176244	0.0636301	0.211466	0.0875232
CB345099	unknown protein	gi|28628203|gb|AAO27366.1| rapid alkalinization factor 1 precursor [Populus balsamifera subsp. trichocarpa x Populus deltoides]	(Q84UC9) Rapid alkalinization factor 1	1615282_s_at	-1.12473	-0.39225	-0.0673449	0.388583	0.361033	0.236842	0.0748013
CB345224		gi|32493016|gb|AAP85549.1| PSII DI protein [Actinidia arguta]	(Q7YL71) PSII DI protein	1614420_at	-0.0549643	0.0679498	-0.150955	-0.146541	0.082085	0.39087	-0.294495
CB345314				1612755_at	-0.513762	-0.306151	-0.170864	-0.0317079	0.104379	0.0926679	0.568388
CB345337	spliceosomal - like protein	gi|42409127|dbj|BAD10377.1| putative splicing factor 3b, subunit 3, 130kDa [Oryza sativa (japonica cultivar-group)]	(Q6YXY3) Putative splicing factor 3b, subunit 3, 130kDa	1615452_at	0.11368	-0.226169	-0.118439	0.0749663	-0.247126	0.0982225	0.233355
CB345448		gi|38345844|emb|CAE01845.2| OSJNBa0084K11.8 [Oryza sativa (japonica cultivar-group)]	(Q7XSQ6) OSJNBa0084K11.8 protein	1621309_at	-0.734491	0.461919	0.44862	0.263851	0.0800284	-0.628217	-0.41087
CB345470				1611130_at	0.212243	0.0204498	0.224907	-0.235415	-0.0665517	-0.175707	-0.0456656
CB345759	uracil phosphoribosyltransferase-like protein	gi|1848214|emb|CAA72093.1| uracil phosphoribosyltransferase [Nicotiana tabacum]	(P93394) Uracil phosphoribosyltransferase (EC 2.4.2.9) (UMP pyrophosphorylase) (UPRTase)	1614341_at	0.0701362	-0.124852	0.0716049	-0.0041522	-0.0140093	0.0530072	-0.0629369
CB345823	translation initiation factor	gi|1800277|gb|AAB68033.1| translation initiation factor [Arabidopsis thaliana]	(O48650) Protein translation factor SUI1 homolog	1620220_at	-0.637898	-0.0841692	-0.172756	-0.233304	0.120418	0.383084	0.361787
CB345868	thioredoxin m4	gi|21348|emb|CAA35826.1| unnamed protein product [Spinacia oleracea]	(P07591) Thioredoxin M-type, chloroplast precursor (TRX-M)	1620606_at	-0.0555129	0.33158	0.0158275	-0.118888	-0.0888377	0.139696	-0.312089
CB346385	CCAAT box binding factor\/ transcription factor Hap2a	gi|46250705|dbj|BAD15086.1| CCAAT-box binding factor HAP2 homolog [Daucus carota]		1618496_at	-1.23942	0.276613	0.391995	0.407748	0.119901	-0.398635	-0.182697
CB346573		gi|21553475|gb|AAM62568.1| unknown [Arabidopsis thaliana]	(Q8H0Y9) Hypothetical protein At1g21770	1619074_at	-0.146969	-0.231405	0.0337029	-0.0641207	0.204756	-0.0516373	0.198561
CB346761	unknown protein	gi|16648766|gb|AAL25574.1| AT5g47860\/MCA23_20 [Arabidopsis thaliana]	(Q9FIJ5) Arabidopsis thaliana genomic DNA, chromosome 5, P1 clone:MCA23 (AT5g47860/MCA23_20)	1613555_at	-0.570265	0.0227805	-0.0881887	-0.208098	0.058642	0.244632	0.353815
CB346852	unknown protein	gi|27525010|emb|CAD38520.1| putative cation transporter [Beta procumbens]	(Q3HRX2) Meloidogyne-induced giant cell protein-like protein	1614749_s_at	-0.0530523	1.03588	0.443248	0.473298	-0.761421	-1.52593	-1.73394
CB346935			(Q5BXC0) Hypothetical protein (Fragment)	1616232_at	0.207014	0.411879	0.398346	0.0341323	-0.379888	-0.58078	-0.441735
CB347046	adenosine nucleotide translocator	gi|2780194|emb|CAA05979.1| adenine nucleotide translocator [Lupinus albus]	(O49875) Adenine nucleotide translocator	1620355_s_at	-0.0674222	-0.376125	-0.151758	-0.0584804	0.0484779	0.16752	0.330474
CB347047	Argonaute (AGO1)-like protein	gi|14334816|gb|AAK59586.1| putative Argonaute (AGO1) protein [Arabidopsis thaliana]	(Q3E984) Protein At5g21030	1612665_at	0.196781	0.253996	0.286644	0.0721395	-0.328001	-0.448849	-0.21589
CB347056				1621198_at	-0.544083	-0.145631	-0.0629419	0.13876	0.00614481	0.144945	0.312622
CB347119				1609888_at	-0.0569505	-0.304449	-0.0443277	0.101806	-0.101717	0.327716	-0.00122842
CB347122	unknown protein	gi|14194107|gb|AAK56248.1|AF367259_1 At1g77260\/T14N5_19 [Arabidopsis thaliana]	(Q94KE1) At1g77260/T14N5_19	1615531_at	0.34214	0.368107	0.197576	0.0848107	-0.183144	-0.471304	-0.661333
CB347142	putative heat shock protein	gi|15982895|gb|AAL09794.1| At2g20560\/T13C7.15 [Arabidopsis thaliana]	(Q9SIL3) Putative heat shock protein (At2g20560/T13C7.15)	1616811_at	-2.5047	0.429168	-0.130133	-0.709881	1.29338	-0.153355	-0.732033
CB347149	betaine aldehyde dehydrogenase, putative	gi|34898128|ref|NP_910410.1| betaine aldehyde dehydrogenase-like [Oryza sativa (japonica cultivar-group)]	(Q8H5F0) Betaine aldehyde dehydrogenase-like	1616756_at	0.344432	0.368165	0.147713	0.0659854	-0.136172	-0.520418	-0.560797
CB347178	sugar transporter like protein	gi|1778093|gb|AAB68028.1| putative sugar transporter\; member of major facilitative superfamily\; integral membrane protein [Beta vulgaris]	(P93075) BvcDNA-205 protein	1613408_at	-0.92872	-0.53386	-0.440738	-0.0145295	0.0276531	0.617697	0.588284
CB347187		gi|7406673|emb|CAB85630.1| putative metallothionein-like protein [Vitis vinifera]	(Q9M4H3) Putative metallothionein-like protein	1609489_at	-0.236376	0.344259	0.0494773	-0.0603425	-0.0901041	0.0551625	-0.13722
CB347191	putative thaumatin-like protein	gi|4467153|emb|CAB37522.1| putative thaumatin-like protein [Arabidopsis thaliana]	(Q8LBL4) Putative thaumatin-like protein	1606517_at	-1.1849	0.304918	0.43599	0.626982	-0.213135	-0.538196	-0.190447
CB347280				1607584_at	-0.142247	-0.0239357	0.0469303	-0.501343	-0.359255	0.330604	0.415464
CB347496	hypothetical protein	gi|38344919|emb|CAE03235.2| OSJNBa0018M05.10 [Oryza sativa (japonica cultivar-group)]	(Q9C5J4) Hypothetical protein At3g22104	1609505_at	0.628663	0.59626	0.357589	0.391924	-0.293527	-1.82882	-1.99279
CB347656		gi|51971481|dbj|BAD44405.1| unnamed protein product [Arabidopsis thaliana]	(Q67Y26) MRNA, , clone: RAFL25-17-M10	1614849_at	-0.265375	-0.15793	0.00240753	-0.054283	0.187847	0.106735	0.1258
CB347754	leafy cotyledon 1-like L1L protein	gi|58737219|emb|CAI48078.1| leafy cotyledon 1-like protein [Helianthus annuus]	(Q5TIQ8) Leafy cotyledon 1-like protein	1614136_at	-0.679876	1.29723	1.13329	0.355966	-1.3915	-4.69898	-5.3146
CB347810	transport protein subunit - like	gi|433665|emb|CAA81412.1| Sec61 beta-subunit homolog [Arabidopsis thaliana]	(P38389) Protein transport protein SEC61 beta subunit	1612041_at	-0.198453	-0.178215	0.0489006	-0.0673582	0.176322	-0.0108753	0.180619
CB347812		gi|5802242|gb|AAD51624.1| seed maturation protein PM36 [Glycine max]		1607268_at	0.217131	0.152421	0.149597	0.0284371	-0.0857036	-0.202548	-0.348055
CB347847			(Q4RLQ7) Chromosome 10 SCAF15019, whole genome shotgun sequence. (Fragment)	1618671_at	-1.04217	0.795865	0.910116	0.376945	-0.570551	-1.10558	-1.11271
CB348085	thioredoxin like protein	gi|6539616|gb|AAF15952.1|AF095753_1 thioredoxin x [Arabidopsis thaliana]	(Q8LD49) Thioredoxin X, chloroplast precursor	1607452_at	-0.761718	0.146476	0.077318	-0.318044	0.248396	0.219514	0.129488
CB348102	RING finger -like protein	gi|7258349|emb|CAB77566.1| RING finger-like protein [Arabidopsis thaliana]		1619561_at	-0.0858851	0.0632625	-0.0864492	-0.0894245	-0.0642129	0.0792695	0.161284
CB348213	unknown protein	gi|2244841|emb|CAB10263.1| hypothetical protein [Arabidopsis thaliana]	(O23339) Hypothetical protein AT4g14840	1609649_at	-1.12654	0.510504	0.682788	0.825203	-0.347822	-1.03254	-1.10223
CB348270	hypothetical protein	gi|12323737|gb|AAG51833.1|AC016163_22 hypothetical protein\; 58558-63003 [Arabidopsis thaliana]	(Q9C9H8) Hypothetical protein F26A9.21 (Hypothetical protein At1g71410)	1618759_at	-0.359806	0.0199597	-0.101845	-0.077644	-0.0617274	0.284239	0.203478
CB348282		gi|13430594|gb|AAK25919.1|AF360209_1 unknown protein [Arabidopsis thaliana]	(Q8LE74) Hypothetical protein	1611455_at	0.102826	0.0316931	0.00351271	0.0423011	0.0757512	-0.0776802	-0.200528
CB348282		gi|13430594|gb|AAK25919.1|AF360209_1 unknown protein [Arabidopsis thaliana]	(Q8LE74) Hypothetical protein	1607679_at	0.173148	-0.331798	-0.315581	0.376047	0.0435228	0.154706	-0.263943
CB348415	unknown protein	gi|4928460|gb|AAD33596.1|AF133127_1 thioredoxin h [Hevea brasiliensis]	(Q5BXC0) Hypothetical protein (Fragment)	1618536_at	-0.220269	0.028314	0.0120121	-0.329991	0.144016	0.226002	0.0611632
CB348420	GTP-binding RAB2A like protein	gi|1370176|emb|CAA98165.1| RAB2A [Lotus corniculatus var. japonicus]	(P92963) Rab2-like protein (GTP-binding RAB2A like protein) (At4g17170)	1609543_at	0.0997301	-0.298403	-0.101439	0.176799	0.288906	-0.179832	-0.0766151
CB348520		gi|21954067|gb|AAK59567.2| unknown protein [Arabidopsis thaliana]		1619620_at	-0.668782	-0.220868	-0.350603	-0.292545	-0.384156	0.469819	0.816423
CB348536				1606651_at	0.198328	0.00386088	-0.144551	-0.241422	0.19365	0.0260374	-0.0930875
CB348565	v-SNARE AtVTI1a	gi|34910406|ref|NP_916550.1| putative vesicle transport v-SNARE protein [Oryza sativa (japonica cultivar-group)]	(Q3HVM2) Hypothetical protein	1610246_at	-0.598271	0.0591478	0.200581	-0.211242	0.158252	0.131737	0.101789
CB348571	unknown protein	gi|472873|emb|CAA53475.1| plasma membrane intrinsic protein 1a [Arabidopsis thaliana]	(Q9LLL9) Plasma membrane aquaporin	1612097_at	-0.0744827	-0.110526	0.0913993	-0.0944657	0.424554	-0.0907129	-0.250116
CB348579				1611356_at	-0.650322	0.136347	0.592734	0.935626	-0.261649	-0.878978	-1.10459
CB348680				1611498_at	-0.691284	-0.228545	-0.221005	-0.318517	-0.0945923	0.609047	0.491138
CB348748	hypothetical protein	gi|7487909|pir||T01052 hypothetical protein YUP8H12R.35 - Arabidopsis thaliana	(O64546) YUP8H12R.35 protein	1615988_at	-0.103871	-0.0416946	-0.0709515	-0.154394	0.145537	0.126996	0.0693916
CB348757	unknown protein	gi|14517446|gb|AAK62613.1| AT5g14030\/MUA22_2 [Arabidopsis thaliana]	(Q94BY3) AT5g14030/MUA22_2 (Hypothetical protein)	1608834_at	0.164909	-0.0275538	0.0977136	-0.0801044	-0.122361	-0.00422876	-0.0499033
CB349662		gi|51535337|dbj|BAD38596.1| putative ribulose 1,5-bisphosphate carboxylase small subunit [Oryza sativa (japonica cultivar-group)]	(Q67IU5) Putative ribulose 1,5-bisphosphate carboxylase small subunit	1620500_at	0.983193	1.32383	0.623402	-0.879386	-2.61027	-2.97854	-2.78471
CB349800				1613643_at	-0.0831882	-0.209704	0.00883654	-0.042598	0.179331	-0.000876546	0.114389
CB349810			(Q9M435) Phase-change related protein precursor	1612646_at	-0.379263	-0.0908584	-0.250668	-0.142711	0.204566	0.278384	0.239651
CB349822		gi|56806536|dbj|BAD83437.1| hypothetical protein [Nicotiana tabacum]	(Q5M9R1) Hypothetical protein orf138c (Hypothetical protein orf138b)	1610930_at	-0.321954	-0.139994	-0.166997	0.0163522	0.129587	0.387921	-0.0175482
CB349843		gi|2687657|gb|AAB88867.1| cytochrome c oxidase subunit II [Raphanus sativus]	(O47437) Cytochrome c oxidase subunit II	1613158_at	-0.948106	-0.372243	-0.710796	-0.633692	0.489441	0.883138	0.269411
CB350096				1614074_at	0.0505495	1.04871	0.908539	0.0773397	-0.305486	-3.51421	-3.90489
CB350287	heat shock protein 18	gi|123556|sp|P27880|HS12_MEDSA 18.2 kDa class I heat shock protein	(Q9SYV0) 17.6 kD class I small heat shock protein (Type I small heat shock protein 17.6 kDa isoform)	1612385_at	-3.09746	0.390223	0.00684719	-2.15249	1.61098	-0.203383	-1.25227
CB834306		gi|28209500|gb|AAO37518.1| putative GTP-binding protein [Oryza sativa (japonica cultivar-group)]		1615189_at	0.0567056	-0.0398143	0.190397	-0.0308502	-0.399697	-0.133524	0.260136
CB911949	putative carrier protein	gi|2191150|gb|AAB61037.1| similar to mitochondrial carrier family [Arabidopsis thaliana]	(O04619) A_IG002N01.16 protein (Putative carrier protein) (AT4g01100/F2N1_16)	1617164_at	-0.611202	-0.0791795	-0.00948923	-0.165216	0.27339	0.120505	0.284223
CB912016	ubiquitin conjugating enzyme, putative	gi|14423396|gb|AAK62380.1|AF386935_1 Unknown protein [Arabidopsis thaliana]	(Q4TYX9) Ubiquitinating enzyme	1606494_at	-0.527542	-0.478604	-0.347432	0.0523793	0.326422	0.505535	0.127088
CB912064	serine\/threonine-specific protein kinase MHK	gi|5123943|emb|CAB45501.1| serine\/threonine-specific protein kinase MHK [Arabidopsis thaliana]	(P43294) Serine/threonine-protein kinase MHK (EC 2.7.1.37)	1620179_at	0.185054	-0.208442	-0.292663	0.334758	-0.350593	0.29249	-0.134326
CB912270				1617083_at	-0.141352	-0.0437975	0.260221	-0.045591	0.234137	-0.432608	0.0559643
CB913704		gi|58532129|emb|CAE04131.3| OSJNBa0009P12.18 [Oryza sativa (japonica cultivar-group)]	(Q5VSV8) OSJNBa0009P12.18 protein	1608447_at	0.356995	-0.123658	-0.149405	0.0221837	-0.0871658	-0.0411651	-0.0424117
CB913831				1607073_at	-1.26324	-0.600565	-0.0277157	0.234886	0.349217	0.37659	0.255768
CB913843		gi|16225423|gb|AAL15885.1|AF417297_1 putative gamma-thionin [Castanea sativa]	(Q945D8) Putative gamma-thionin	1608412_at	-0.936747	-0.435373	-0.110111	-0.0774125	0.346576	0.319235	0.427185
CB914237	hypothetical protein	gi|38260675|gb|AAR15489.1| hypothetical protein Aa1_7490 [Arabidopsis arenosa]	(Q6V5J1) Hypothetical protein	1618406_at	-0.200357	0.0420735	-0.00856197	-0.0228969	-0.061181	-0.0147568	0.230734
CB914237	hypothetical protein	gi|38260675|gb|AAR15489.1| hypothetical protein Aa1_7490 [Arabidopsis arenosa]	(Q6V5J1) Hypothetical protein	1614624_at	-0.0937385	-0.478302	-0.302765	-0.333264	-0.175448	0.465709	0.559896
CB914724	ubiquitin-like protein	gi|6433950|emb|CAB60728.1| SUMO protein [Lycopersicon esculentum]	(Q9SMD1) SUMO protein	1615760_at	-0.369112	-0.362044	0.181381	-0.115228	0.306611	-0.136507	0.314936
CB914724	ubiquitin-like protein	gi|6433950|emb|CAB60728.1| SUMO protein [Lycopersicon esculentum]	(Q9SMD1) SUMO protein	1612973_s_at	-0.225759	-0.148271	-0.0714568	-0.164416	0.0287201	0.222318	0.277205
CB915044	unknown protein	gi|14532608|gb|AAK64032.1| unknown protein [Arabidopsis thaliana]	(O80734) Expressed protein (Hypothetical protein At2g46900)	1619535_s_at	-0.25849	-0.057404	-0.222239	-0.150064	0.171204	0.207392	0.219095
CB915270	unknown protein	gi|55771380|dbj|BAD72547.1| unknown protein [Oryza sativa (japonica cultivar-group)]	(Q5SMK9) Hypothetical protein OSJNBb0036B04.23 (Hypothetical protein P0554A06.7)	1618114_s_at	-0.148365	-0.21768	-0.087761	-0.023929	-0.0979033	0.159052	0.33606
CB916843		gi|4105810|gb|AAD02561.1| PGPS\/NH21 [Petunia x hybrida]	(Q9FUJ8) Seed-specific metallothionein-like protein	1609832_at	-4.65927	0.312129	0.61486	0.314368	0.259401	-0.400733	-0.015146
CB916843		gi|4105810|gb|AAD02561.1| PGPS\/NH21 [Petunia x hybrida]	(Q9FUJ8) Seed-specific metallothionein-like protein	1613608_at	-0.985136	0.135084	0.502588	-0.183778	0.416665	-0.288042	-0.0805968
CB917014	hypothetical protein	gi|14517356|gb|AAK62569.1| AT4g15540\/dl3810w [Arabidopsis thaliana]	(Q93W28) AT4g15540/dl3810w (Hypothetical protein) (Expressed protein)	1617393_s_at	0.287351	-0.288583	-0.258495	-0.0091865	-0.401705	0.191797	0.301161
CB917669	Dreg-2 like protein	gi|52076506|dbj|BAD45384.1| Dreg-2 like protein [Oryza sativa (japonica cultivar-group)]	(Q655Y3) Dreg-2 like protein	1622537_at	-0.663447	-0.322312	-0.228158	-0.65869	1.16781	-0.128905	-0.119596
CB917669	Dreg-2 like protein	gi|52076506|dbj|BAD45384.1| Dreg-2 like protein [Oryza sativa (japonica cultivar-group)]	(Q655Y3) Dreg-2 like protein	1618716_at	-1.23617	-0.643047	-0.594687	-0.606477	1.08593	0.311642	0.324574
CB918250	unknown protein	gi|2464880|emb|CAB16763.1| putative protein [Arabidopsis thaliana]	(Q8LDU4) Red chlorophyll catabolite reductase, chloroplast precursor (EC 1.-.-.-) (RCC reductase) (AtRCCR) (Accelerated cell death protein 2)	1611597_at	-0.501647	0.516851	0.214761	0.0311749	0.223763	-0.422634	-0.383306
CB918260	unknown protein	gi|15529214|gb|AAK97701.1| unknown protein [Arabidopsis thaliana]	(Q941D7) Hypothetical protein (Expressed protein) (At2g38901/At2g38901)	1619489_s_at	-1.34295	-0.37555	0.65134	0.237979	0.649247	-0.712513	-0.141774
CB918260		gi|15529214|gb|AAK97701.1| unknown protein [Arabidopsis thaliana]	(Q941D7) Hypothetical protein (Expressed protein) (At2g38901/At2g38901)	1610772_at	-1.74247	-0.246733	0.811199	0.245482	0.761261	-1.17418	-0.358315
CB918260		gi|15529214|gb|AAK97701.1| unknown protein [Arabidopsis thaliana]	(Q941D7) Hypothetical protein (Expressed protein) (At2g38901/At2g38901)	1614410_at	-1.22229	-0.023586	0.424722	0.304085	0.356482	-0.14027	-0.281009
CB918260		gi|15529214|gb|AAK97701.1| unknown protein [Arabidopsis thaliana]	(Q941D7) Hypothetical protein (Expressed protein) (At2g38901/At2g38901)	1615001_s_at	-1.45894	-0.161847	0.624334	0.437897	0.435962	-0.50506	-0.342287
CB918260		gi|15529214|gb|AAK97701.1| unknown protein [Arabidopsis thaliana]	(Q941D7) Hypothetical protein (Expressed protein) (At2g38901/At2g38901)	1620163_x_at	-1.24703	-0.0680816	0.459355	0.348797	0.363244	-0.212087	-0.274476
CB918305	unknown protein	gi|2252866|gb|AAB62864.1| contains region of similarity to SYT [Arabidopsis thaliana]		1621461_at	-0.2106	0.227383	-0.0361142	-0.340528	-0.0185131	0.0638322	0.223539
CB918668	unknown protein	gi|18399413|ref|NP_566406.1| universal stress protein (USP) family protein [Arabidopsis thaliana]	(Q3EAI0) Protein At3g58450	1615922_at	-1.77838	0.123706	0.639298	0.354042	0.657209	-0.802909	-0.659655
CB918668	unknown protein	gi|18399413|ref|NP_566406.1| universal stress protein (USP) family protein [Arabidopsis thaliana]	(Q3EAI0) Protein At3g58450	1612110_at	-4.06788	0.00346202	0.499785	0.69407	0.610367	-0.582783	-0.490448
CB919567	unknown protein	gi|4544404|gb|AAD22314.1| unknown protein [Arabidopsis thaliana]	(Q9SIV5) Hypothetical protein At2g16470	1616123_s_at	0.308111	-0.345757	-0.306598	-0.341202	-0.409128	0.295147	0.482334
CB920828	putative nucleotide-sugar dehydratase	gi|48093465|gb|AAT40109.1| putative UDP-glucuronate decarboxylase 3 [Nicotiana tabacum]	(Q8S8T4) Putative dTDP-glucose 4-6-dehydratase (At2g47650)	1615772_s_at	-0.245499	-0.38654	0.0610134	0.0126518	-0.137283	0.239954	0.321146
CB921312				1618647_x_at	-0.100314	0.644364	0.0563277	-0.117065	0.204943	-0.468968	-0.583981
CB921527	unknown protein	gi|15241123|ref|NP_198156.1| expressed protein [Arabidopsis thaliana]	(Q8VYQ3) AT3g04930/T9J14_12	1619619_at	-0.449923	-0.697487	-0.411148	-0.0750746	-0.189646	0.5439	0.691736
CB921539	unknown protein	gi|2462839|gb|AAB72174.1| unknown protein [Arabidopsis thaliana]	(O23137) F29G20.19 protein (At1g22850/F29G20_19)	1616722_at	-0.455742	-0.0646744	-0.0285861	-0.030219	0.26548	0.158907	0.0518237
CB921592	putative protein	gi|15810419|gb|AAL07097.1| unknown protein [Arabidopsis thaliana]	(Q93ZV0) Hypothetical protein At5g18980	1618347_at	-1.38732	-1.74788	-1.59182	-1.29192	-1.07199	1.07607	1.58298
CB922984		gi|6016734|gb|AAF01560.1|AC009325_30 unknown protein [Arabidopsis thaliana]	(Q9S7T0) F28J7.11 protein (F4P13.33 protein)	1618781_at	-0.270776	-0.291602	-0.0794761	0.0231403	0.0334562	0.191051	0.294554
CB923140	alpha-mannosidase	gi|20466476|gb|AAM20555.1| alpha-mannosidase [Arabidopsis thaliana]	(Q8LPJ3) Alpha-mannosidase	1612556_at	0.449193	0.299703	0.0595548	-0.208538	-0.326074	-0.21257	-0.259165
CB923140	alpha-mannosidase	gi|20466476|gb|AAM20555.1| alpha-mannosidase [Arabidopsis thaliana]	(Q8LPJ3) Alpha-mannosidase	1616364_at	0.141287	0.232804	0.0768577	-0.321938	0.0828576	-0.0718306	-0.223074
CB923355	putative protein	gi|9758369|dbj|BAB08870.1| unnamed protein product [Arabidopsis thaliana]	(Q9FJL6) Gb|AAD25584.1	1608217_at	-0.0891906	-0.0402787	-0.0241743	0.0395292	-0.177247	0.0893469	0.173823
CB968893				1614978_at	0.157518	-0.287829	-0.120982	-0.115411	-0.133863	0.0127963	0.381307
CB968896	unknown protein	gi|41053220|dbj|BAD08181.1| putative amino acid transport protein [Oryza sativa (japonica cultivar-group)]		1611953_at	-0.338483	-0.242412	-0.161149	0.285826	0.126956	-0.119605	0.307951
CB968939	putative mitochondrial carrier protein	gi|3378495|emb|CAA07568.1| Mitochondrial carrier protein [Ribes nigrum]	(O64731) Putative mitochondrial carrier protein	1606834_s_at	-0.570096	0.14292	0.78619	0.267618	0.0943567	-0.643929	-0.770043
CB968939	putative mitochondrial carrier protein	gi|3378495|emb|CAA07568.1| Mitochondrial carrier protein [Ribes nigrum]	(O64731) Putative mitochondrial carrier protein	1612662_at	0.0509791	0.203209	0.427141	0.109367	-0.233	-0.387139	-0.369694
CB968955	GTP cyclohydrolase II \/ 3,4-dihydroxy-2-butanone-4-phoshate synthase - like protein	gi|15215752|gb|AAK91421.1| AT5g59750\/mth12_150 [Arabidopsis thaliana]	(Q6L506) 'GTP cyclohydrolase II/3,4-dihydroxy-2-butanone-4-phosphate synthase'	1606970_at	-0.363449	-0.121408	-0.0502423	-0.0713593	-0.0363236	0.185135	0.349173
CB969278		gi|16604358|gb|AAL24185.1| AT3g26000\/MPE11_15 [Arabidopsis thaliana]	(Q9LU91) Gb|AAD12709.1 (AT3g26000/MPE11_15) (At3g26000)	1622668_at	-0.604348	-0.426579	-0.512214	-0.28225	-0.199991	0.605666	0.750622
CB969434		gi|48210057|gb|AAT40556.1| hypothetical protein PGEC542.21 [Solanum demissum]	(Q6L3H4) Hypothetical protein	1617971_at	-0.385226	-0.370319	-0.180579	-0.0645642	-0.210813	0.356738	0.563226
CB969437	nonphototropic hypocotyl 1 (NPH1)	gi|457693|emb|CAA82994.1| protein kinase [Mesembryanthemum crystallinum]	(Q40269) Protein kinase (Fragment)	1613085_at	0.75072	-0.0892515	-0.377904	-0.0516877	-0.932364	-0.184757	0.309409
CB969720	putative protein	gi|53793193|dbj|BAD54399.1| NHL repeat-containing protein-like [Oryza sativa (japonica cultivar-group)]	(Q5Z6M0) NHL repeat-containing protein-like	1608389_at	1.13834	0.510765	0.0483102	-0.502618	-0.813372	-0.849615	-0.971256
CB969747	putative receptor protein kinase (TMK1)	gi|166888|gb|AAA32876.1| protein kinase	(P43298) Putative receptor protein kinase TMK1 precursor (EC 2.7.1.-)	1608969_at	-0.0132938	-0.881385	-0.296648	0.458722	-0.395271	0.2546	0.405458
CB969922				1617089_at	-0.0103576	-0.332421	-0.163221	-0.105439	0.0427625	0.272772	0.204377
CB970060	unknown protein	gi|33146928|dbj|BAC79949.1| auxin-regulated protein-like protein [Oryza sativa (japonica cultivar-group)]		1618163_at	0.25167	0.16406	0.111748	-0.069301	0.00277364	-0.264147	-0.285023
CB970078	putative protein			1609763_at	0.678664	-0.265538	-0.0100536	-0.0983058	-0.304781	-0.0793711	-0.1775
CB970175	unknown protein	gi|44917545|gb|AAS49097.1| At5g24310 [Arabidopsis thaliana]	(Q8GXQ1) Hypothetical protein At3g49290/F2K15_150	1614170_at	1.68421	0.0765247	-0.342955	-0.61663	-1.82721	-1.075	-0.902949
CB970380				1610160_at	-0.0787918	-0.0936451	-0.0404131	-0.0595013	0.0452951	-0.0337369	0.232961
CB970670	5-enolpyruvylshikimate-3-phosphate (EPSP) synthase	gi|48526084|gb|AAT45243.1| 5-enol-pyruvylshikimate-phosphate synthase [Conyza canadensis]	(Q6E6L5) 5-enol-pyruvylshikimate-phosphate synthase	1615742_at	1.08971	0.10188	0.0258403	-0.191817	-0.54776	-0.772751	-0.6539
CB970710	Isp4-like protein	gi|15451020|gb|AAK96781.1| Unknown protein [Arabidopsis thaliana]	(Q84LN4) Glutathione transporter GT1	1618917_at	0.790198	-0.0454438	0.0375339	0.183384	-0.6434	-0.490848	-0.34376
CB970714	vacuolar sorting receptor-like protein	gi|15221538|ref|NP_174375.1| vacuolar sorting receptor, putative [Arabidopsis thaliana]	(Q655Y8) Putative vacuolar sorting receptor protein	1613114_at	0.690765	-0.919786	-0.787285	-0.242424	0.0212762	0.147093	0.389923
CB971027	dynamin-like protein	gi|25454660|pir||T52402 hypothetical protein MMB12.21 [imported] - Arabidopsis thaliana	(Q84N64) Dynamin-like protein	1612581_at	0.837866	-0.112754	-0.347587	0.140026	-0.364614	-0.102932	-0.530872
CB971040	putative protein	gi|42407620|dbj|BAD08735.1| 1-phosphatidylinositol-3-phosphate 5-kinase-like [Oryza sativa (japonica cultivar-group)]	(Q6ZLF2) 1-phosphatidylinositol-3-phosphate 5-kinase-like	1617175_at	0.245508	-0.226885	-0.475174	0.103051	-0.343322	0.225072	0.274445
CB971449	unknown protein	gi|27448145|gb|AAO13795.1|AF352575_1 putative sterol 4-alpha-methyl-oxidase [Gossypium arboreum]	(Q8GTA1) Putative sterol 4-alpha-methyl-oxidase	1622130_at	0.191919	-0.922412	-0.471022	0.364161	-0.109831	0.15052	0.361587
CB971452	glucosyltransferase-like protein	gi|19911187|dbj|BAB86920.1| glucosyltransferase-2 [Vigna angularis]	(Q8S9A7) Glucosyltransferase-2	1606536_at	0.81093	0.572222	0.0634905	-0.346822	-0.243277	-0.905025	-0.865928
CB971469			(Q5BXG4) Hypothetical protein (Fragment)	1613109_at	-0.69485	0.147004	0.00261141	-0.101147	0.35925	-0.0180538	0.0983288
CB971577	unknown protein	gi|20259341|gb|AAM13995.1| unknown protein [Arabidopsis thaliana]	(O81286) T14P8.7 (AT4g02470 protein)	1617041_at	-0.180967	-0.19026	-0.267681	-0.285607	0.13894	0.37374	0.255305
CB971590	glutamate-ammonia ligase (EC 6.3.1.2) precursor, chloroplast (clone lambdaAtgsl1) (pir||S18600)	gi|5733730|gb|AAD49734.1|AF169795_1 glutamine synthetase precursor [Juglans nigra]	(Q9SPJ1) Glutamine synthetase precursor (EC 6.3.1.2)	1613697_at	1.43967	0.380767	0.0491853	-0.367578	-1.34797	-1.317	-1.39059
CB971743				1612745_at	-0.444122	-0.393107	-0.525878	-0.0985256	0.166536	0.668886	0.217543
CB971773				1608554_at	-0.0040616	-0.165953	-0.134498	-0.0878217	0.0693853	0.169497	0.118502
CB971939		gi|49523819|emb|CAF18250.1| SEU3B protein [Antirrhinum majus]		1619531_at	0.601707	-0.422659	-0.551054	0.332475	-0.14007	0.318848	-0.643995
CB972154	acetyl-CoA synthetase, putative	gi|29893268|gb|AAP03028.1| acyl-activating enzyme 18 [Arabidopsis thaliana]	(Q84P17) Acyl-activating enzyme 18	1613855_at	-0.255052	0.0425714	0.0106186	-0.103881	0.0246748	0.03666	0.203132
CB972358		gi|14190423|gb|AAK55692.1|AF378889_1 AT5g66420\/K1F13_7 [Arabidopsis thaliana]	(Q94JM0) AT5g66420/K1F13_7	1613033_at	0.843628	-0.336915	-0.459641	-0.0809535	-0.178084	0.10464	-0.354744
CB972437	putative Ca2+-ATPase	gi|16508162|gb|AAL17949.1| type IIB calcium ATPase [Medicago truncatula]	(Q93YX7) Type IIB calcium ATPase	1619731_at	0.330921	-0.583252	-0.507673	0.0425714	0.151983	0.553072	-0.390019
CB972439				1607791_at	1.75328	0.257401	0.10989	-0.761925	-1.60846	-2.11066	-2.28562
CB972606	putative disease resistance protein	gi|39577522|gb|AAR28378.1| EIX receptor 2 [Lycopersicon esculentum]	(Q6JN46) EIX receptor 2	1618979_at	0.755304	-0.242347	0.0367492	-0.224426	-0.158141	-0.207663	-0.281403
CB972628				1607200_at	-0.265475	0.027533	-0.11061	-0.00515339	-0.360882	0.374713	0.202771
CB972643	serine\/threonine-specific protein kinase NAK	gi|34906046|ref|NP_914370.1| putative serine\/threonine-specific protein kinase [Oryza sativa (japonica cultivar-group)]	(Q5JM84) Hypothetical protein P0698H10.18 (Hypothetical protein P0518C01.44)	1614255_at	-0.0667309	-0.0129504	0.102392	-0.106351	0.00415621	0.0871557	-0.0196207
CB972683	peptide transporter, putative	gi|20147231|gb|AAM10330.1| At1g68570\/F24J5_7 [Arabidopsis thaliana]	(Q9SX20) F24J5.19 protein (At1g68570/F24J5_7)	1622705_at	0.583257	0.611501	-0.288926	-0.150956	-0.369638	0.0477082	-1.16113
CB972810	protein kinase precursor - like	gi|7529284|emb|CAB86636.1| protein kinase precursor-like [Arabidopsis thaliana]	(Q9LYU7) Protein kinase-like	1607921_at	0.718465	0.0305827	-0.261294	-0.207646	-0.608036	-0.129467	0.0875955
CB972826				1608600_at	0.0896921	-0.235208	-0.147895	-0.176715	0.0196399	0.418496	-0.0758642
CB972846	putative protein	gi|19423968|gb|AAL87265.1| unknown protein [Arabidopsis thaliana]	(O48802) F2401.12 (Hypothetical protein At1g62390)	1609625_at	-0.241165	-0.0640128	-0.146977	0.0389319	0.103614	0.0933649	0.170602
CB972995				1617160_at	0.287413	0.137884	0.183442	-0.108449	-0.161426	-0.299613	-0.136895
CB973291			(Q9ZQT8) WREBP-2 protein	1611861_at	-0.291594	-0.261284	0.0223387	-0.0552032	0.0776797	0.0175373	0.381885
CB973771	RSH3	gi|15081594|gb|AAK82651.1| RSH-like protein [Capsicum annuum]	(Q94B18) RSH-like protein	1615365_at	-0.316731	-0.249539	-0.188217	0.189137	0.204721	0.114367	0.141712
CB973867				1609569_at	0.0977733	-0.259537	-0.232881	-0.0289625	-0.131073	0.0653866	0.382886
CB974025	unknown protein	gi|38423964|dbj|BAD01673.1| putative glycosyl hydrolase [Oryza sativa (japonica cultivar-group)]	(O23562) Glucanase like protein	1610118_at	-0.161152	0.115643	-0.355853	0.184423	0.54208	-0.0134041	-0.604631
CB974058	hypothetical protein	gi|34904290|ref|NP_913492.1| unnamed protein product [Oryza sativa (japonica cultivar-group)]	(Q5NB32) Hypothetical protein P0485D09.14	1609253_at	0.516449	0.35572	-0.00767748	-0.141131	-0.449742	-0.211937	-0.334799
CB974130				1608856_at	-0.385355	-0.141209	-0.112182	-0.0727987	-0.0873303	0.329762	0.326079
CB974305	4-coumarate:CoA ligase 3 (4CL3)	gi|13559169|emb|CAC36095.1| 4-coumarate:Coenzyme A ligase isoenzyme 4 [Glycine max]	(P31687) 4-coumarate--CoA ligase 2 (EC 6.2.1.12) (4CL 2) (4-coumaroyl-CoA synthase 2) (Clone 4CL16)	1619320_at	0.696591	0.516427	0.441474	0.261585	-0.818505	-1.18393	-1.37724
CB974375	AP2 transcription factor like protein	gi|5360996|gb|AAD22495.3|AF134116_1 APETALA2 protein homolog HAP2 [Hyacinthus orientalis]	(Q60F43) Putative AP2 domain transcription factor	1620170_at	0.410862	0.544975	0.35506	0.234566	-1.08909	-0.795477	-0.494672
CB974597	putative transcription factor (MYB61)	gi|51854395|gb|AAU10775.1| putative myb transcription factor [Oryza sativa (japonica cultivar-group)]		1609612_at	1.35343	0.37642	0.211506	-0.283459	-1.05295	-1.59674	-1.49581
CB974599				1615188_at	0.0905499	-0.105341	-0.0356121	-0.0932522	0.110993	0.0110751	0.00710354
CB974634	unknown protein	gi|42568843|ref|NP_178217.3| expressed protein [Arabidopsis thaliana]	(Q56XK7) Hypothetical protein At2g01070	1614306_at	1.57149	-0.237682	-0.357646	-0.30572	-0.533532	-1.20171	-1.10571
CB975020				1619571_at	-0.563463	-0.278732	-0.271762	-0.165704	0.142823	0.62713	0.177159
CB975062				1619690_at	-0.814912	-0.269772	-0.570291	-0.257222	-0.116805	0.762027	0.559569
CB975111	retroelement pol polyprotein	gi|47824974|gb|AAT38747.1| putative polyprotein [Solanum demissum]	(Q6L3Q0) Putative polyprotein	1621361_at	-0.683688	-0.6428	-0.313013	0.0562059	-0.0275352	0.443419	0.633529
CB975159				1609912_at	0.287743	-0.387676	-0.540804	-0.189836	-0.266738	0.242991	0.522234
CB975224	putative protein	gi|42562307|ref|NP_173871.3| expressed protein [Arabidopsis thaliana]	(Q9FXJ8) F5A9.21	1619680_at	-0.367923	0.0438538	-0.301057	-0.108581	-0.0435985	0.262831	0.361789
CB975255				1621791_at	0.223192	0.0381666	0.14498	-0.0910179	-0.146262	-0.179865	-0.0366316
CB975402				1617229_s_at	-1.05095	-0.231383	-0.127656	-0.14048	-0.10517	0.513556	0.571179
CB975521	unknown protein	gi|7485459|pir||T02305 hypothetical protein F13P17.1 - Arabidopsis thaliana (fragment)	(Q6RF51) Hypothetical protein	1613755_at	-0.234101	-0.475907	-0.360629	-0.0332969	-0.212552	0.36467	0.608019
CB975523	unknown protein	gi|22531098|gb|AAM97053.1| unknown protein [Arabidopsis thaliana]	(Q6EQH5) Membrane protein-like	1612538_at	1.40401	0.434462	0.0332578	-0.404778	-1.13686	-1.43191	-1.32853
CB975629	unknown protein	gi|21617885|gb|AAM66935.1| unknown [Arabidopsis thaliana]	(P93828) F19P19.27 protein (Hypothetical protein)	1621459_s_at	0.523184	-0.0787696	-0.0172767	0.247615	-0.0506699	-0.544654	-0.340752
CB976079	dihydrolipoamide dehydrogenase lpd1	gi|7159282|gb|AAF37698.1|AF228637_1 lipoamide dehydrogenase [Arabidopsis thaliana]	(Q9M5K5) Lipoamide dehydrogenase (AT3g16950/K14A17_7)	1617972_at	0.0646166	0.110262	0.159588	0.04529	-0.284584	-0.277213	0.110696
CB976283				1620737_at	-0.123803	-0.0966035	0.153725	-0.0944582	-0.0579009	-0.145653	0.302535
CB976483			(Q60DU0) Putative transmembrane protein	1622693_at	0.355099	-0.223916	-0.161206	0.0654814	-0.365656	0.0690509	0.135975
CB976494	unknown protein	gi|9294810|gb|AAF86687.1| MTD1 [Medicago truncatula]	(Q9LLM3) MTD1	1619278_at	-0.0119686	0.152437	0.0191793	-0.0983708	0.402144	-0.277694	-0.316587
CB976754				1616786_at	0.0824803	-0.0612474	-0.121844	-0.169278	-0.0521419	-0.0449807	0.311064
CB976945			(Q6AT40) Putative phenylalanyl-tRNA synthetase beta chain (PheRS)	1612483_at	0.0446862	-0.272498	-0.525616	0.215487	0.311979	0.474342	-0.612188
CB977361	unknown protein		(Q94GY0) Hypothetical protein OSJNBa0005K07.8	1612521_s_at	0.175233	0.519762	0.38329	0.248925	-0.357618	-0.814811	-0.747668
CB977882	unknown protein	gi|26983792|gb|AAN86148.1| unknown protein [Arabidopsis thaliana]		1611176_s_at	-0.386402	-0.311444	-0.174111	-0.068097	-0.0816602	0.252284	0.538897
CB977928	HEN1	gi|5262781|emb|CAB45886.1| putative protein [Arabidopsis thaliana]	(O65309) Hypothetical protein	1620154_at	-0.334336	0.0981745	-0.0160902	-0.183616	-0.0693852	0.221327	0.19935
CB978159	unknown protein	gi|10178144|dbj|BAB11589.1| unnamed protein product [Arabidopsis thaliana]	(Q552C9) Hypothetical protein	1608655_at	-0.497022	-0.172312	-0.659338	0.132632	0.193506	0.556031	0.0851438
CB978298	splicing factor, putative	gi|19698893|gb|AAL91182.1| splicing factor, putative [Arabidopsis thaliana]	(Q6EUD5) Putative splicing factor 3a	1616182_at	-0.338509	-0.411043	-0.299291	-0.128142	0.00205729	0.257846	0.615682
CB978882				1621001_at	-1.04423	-0.82254	-0.594862	-0.351828	-0.394938	0.676563	1.10105
CB978900	unknown protein	gi|20260644|gb|AAM13220.1| unknown protein [Arabidopsis thaliana]	(Q8LGK3) Hypothetical protein	1617773_at	0.236568	-0.0408137	-0.079676	-0.152748	-0.0629147	0.0101925	0.0558669
CB979012				1619124_at	0.158596	-0.0831462	-0.0207738	-0.0419342	0.128017	-0.110975	-0.0529039
CB979059				1610998_at	-0.210902	-0.100898	-0.240715	-0.023001	0.0886184	0.435254	-0.0625942
CB979145			(Q5BXC0) Hypothetical protein (Fragment)	1613492_at	-0.297398	-0.128709	0.0180701	-0.0519249	0.277806	-0.00184949	0.115447
CB979150	cytosolic malate dehydrogenase	gi|52139818|gb|AAU29199.1| cytosolic malate dehydrogenase [Lycopersicon esculentum]	(Q645N0) Cytosolic malate dehydrogenase	1609147_at	-0.454282	-0.232479	-0.305603	-0.227999	-0.211561	0.509625	0.55459
CB979204	unknown protein	gi|23429518|gb|AAN10196.1| APC2 [Arabidopsis thaliana]	(Q9SJ93) E3 ubiquitin ligase APC2, putative	1609583_at	-0.278427	-0.224197	-0.274915	-0.0632327	0.0703855	0.384364	0.23945
CB979474	DNA topoisomerase I like protein	gi|5326994|emb|CAB46363.1| DNA topoisomerase I [Daucus carota]	(Q8RXI5) Putative DNA topoisomerase I (Fragment)	1617718_at	0.569592	-0.140891	0.19318	0.156402	-0.234789	-0.442323	-0.385726
CB979476	protein kinase -like protein	gi|15238886|ref|NP_197362.1| protein kinase family protein [Arabidopsis thaliana]	(Q3E9E7) Protein At5g18610	1619915_at	-0.048018	-0.0946563	-0.217159	-0.180547	-0.116874	0.28565	0.27795
CB979503	unknown protein	gi|15450515|gb|AAK96550.1| At2g17400 [Arabidopsis thaliana]	(Q67YT6) Hypothetical protein At2g17400	1607781_at	-0.381905	-0.132128	-0.452995	-0.0659328	0.0873815	0.537164	0.164378
CB979931				1620909_at	-0.602786	-0.126003	0.000825098	-0.00837824	0.0808673	0.25709	0.235912
CB981493	putative NADPH oxidoreductase	gi|2706515|emb|CAA73220.1| isoflavone reductase-like protein [Citrus x paradisi]	(Q3KN71) Isoflavone reductase-like protein 2	1617756_at	-0.952172	-1.83538	-0.564041	0.0500756	0.371866	0.515197	0.822111
CB981560			(Q5BXC0) Hypothetical protein (Fragment)	1622169_at	-0.270822	0.00361466	-0.00658111	0.20837	-0.0720499	-0.0727896	0.157988
CB981828				1613616_at	-3.57691	-2.04502	-1.99371	-0.282097	0.479319	1.0295	1.11436
CB981846	putative recA protein	gi|20161605|dbj|BAB90525.1| putative RecA protein [Oryza sativa (japonica cultivar-group)]	(Q5N6Y9) Putative recA protein	1608578_at	0.293993	-0.0251298	-0.262922	-0.108149	-0.314359	0.152103	0.156612
CB982194	unknown protein	gi|51091163|dbj|BAD35858.1| lustrin A-like [Oryza sativa (japonica cultivar-group)]	(Q8LEF8) Hypothetical protein (Fragment)	1611799_at	0.735958	0.240226	0.0833643	-0.165963	-0.982814	-0.398876	-0.0922499
CB982247		gi|19423921|gb|AAL87352.1| unknown protein [Arabidopsis thaliana]	(Q8RXH9) Hypothetical protein At5g58005	1612486_at	0.0995008	0.327266	0.259803	-0.163915	-0.000294417	-0.261221	-0.415284
CB982290	unknown protein	gi|11692818|gb|AAG40012.1|AF324661_1 AT3g18240 [Arabidopsis thaliana]	(Q9LJQ6) Emb|CAA18710.1 (Hypothetical protein At3g18240) (AT3g18240)	1615268_at	-0.463349	-0.0390126	-0.14683	-0.123827	0.100774	0.283488	0.252068
CB982376				1614379_at	-0.563231	-0.111817	-0.376968	-0.210626	0.0236168	0.470024	0.445663
CB982621				1622452_at	-0.721292	-0.163982	-0.0693917	-0.336755	0.213097	0.294507	0.454585
CB982747	unknown protein	gi|37991863|gb|AAR06309.1| hypothetical protein [Oryza sativa (japonica cultivar-group)]	(Q75K46) Hypothetical protein OSJNBb0108E08.7	1622852_at	-0.394411	-0.183118	-0.12764	-0.257701	0.00893605	0.443917	0.310514
CB982869	pyruvate dehydrogenase like kinase	gi|46850513|gb|AAT02656.1| mitochondrial pyruvate dehydrogenase kinase isoform 2 [Glycine max]	(Q6PP98) Mitochondrial pyruvate dehydrogenase kinase isoform 2 (EC 2.7.1.99)	1613182_at	-0.576636	-1.01869	-0.456233	0.139635	0.050251	0.386934	0.733215
CB982875	dehydration-induced protein RD22	gi|7106540|dbj|BAA92225.1| similar to the BURP domain [Vigna unguiculata]	(Q4VT47) RD22-like protein	1619802_at	-5.78572	-4.17656	-4.58241	-1.83278	0.0425621	1.35855	1.58971
CB982913				1622287_at	-1.58197	0.337831	0.258864	9.35175e-05	-0.14327	0.0777299	0.315796
CB982953	unknown protein	gi|54606715|dbj|BAD66738.1| orf265a [Beta vulgaris subsp. vulgaris]	(Q5U6C8) Orf265a protein	1612637_at	-0.310344	-0.281999	-0.231337	-0.0401764	0.0981141	0.238819	0.37442
CB983124				1614056_at	-0.987636	-0.508831	-0.472084	-0.152364	0.0169637	0.624409	0.694925
CB983158		gi|47847642|dbj|BAD22128.1| myosin-like protein [Oryza sativa (japonica cultivar-group)]	(Q8GXQ6) Hypothetical protein At1g24460/F21J9_200	1619198_at	0.188291	0.276154	0.0950318	0.018421	-0.0497001	-0.411358	-0.233391
CD003770	CCCH-type zinc finger like protein	gi|14335106|gb|AAK59832.1| At2g41900\/T6D20.20 [Arabidopsis thaliana]	(P93755) Putative CCCH-type zinc finger protein (At2g41900/T6D20.20)	1614469_at	-0.245919	-0.507497	-0.582008	-0.0556004	-0.420042	0.54597	0.692113
CD004436	amine oxidase, putative	gi|5733089|gb|AAD49420.1|AF172681_1 amine oxidase [Canavalia lineata]	(Q9SW88) Amine oxidase	1614397_at	-1.17942	-0.143647	0.0854625	0.464434	0.074243	0.0716095	0.148923
CD004572	putative prohibitin 2	gi|4097690|gb|AAD00156.1| prohibitin 2	(Q45Q23) PHB2	1611014_at	-0.287912	-0.172131	-0.104288	-0.106607	0.11678	0.202933	0.261832
CD005003	putative WD-40 repeat protein	gi|31432560|gb|AAP54175.1| putative WD domain containing protein [Oryza sativa (japonica cultivar-group)]	(Q8H919) Putative WD domain containing protein	1608999_at	-0.258648	-0.0598076	0.0350214	-0.166604	0.204635	0.115075	0.0756031
CD011778	putative mitochondrial carrier protein	gi|4510389|gb|AAD21477.1| putative mitochondrial carrier protein [Arabidopsis thaliana]	(Q8VZP7) Putative mitochondrial carrier protein	1609219_at	0.304737	-0.0872309	-0.229837	-0.0532019	-0.315312	-0.014477	0.278889
CD011821				1619197_at	-0.071706	-0.166158	0.286714	0.710155	-0.0938084	-0.638557	-0.469858
CD011899	DEAD BOX RNA helicase RH15	gi|14190381|gb|AAK55671.1|AF378868_1 AT5g11200\/F2I11_90 [Arabidopsis thaliana]	(Q93VJ8) AT5g11200/F2I11_90 (AT5g11170/F2I11_60)	1622728_at	0.166081	-0.249304	-0.0547528	-0.047525	-0.133651	0.0595063	0.205025
CD012487	RNA Polymerase II subunit 14.5 kD, putative	gi|45752612|gb|AAS76204.1| At3g16980 [Arabidopsis thaliana]	(Q6NLH0) At3g16980	1619047_at	0.088479	0.410232	0.442109	-0.318971	-0.0675464	-0.535781	-0.315492
CD012500	receptor protein kinase-like protein	gi|34905792|ref|NP_914243.1| P0401G10.22 [Oryza sativa (japonica cultivar-group)]	(Q5JN26) Receptor protein kinase-like	1617710_s_at	0.0120917	0.493031	0.197487	0.0816928	-0.231792	-0.494554	-0.290057
CD012983	unknown protein	gi|31433691|gb|AAP55175.1| unknown protein [Oryza sativa (japonica cultivar-group)]	(Q9FVQ5) Hypothetical protein F3C3.11	1610428_at	-1.84677	-0.763091	-0.209294	0.198208	0.378019	0.595979	0.388978
CD711276	unknown protein	gi|5262201|emb|CAB45798.1| putative protein [Arabidopsis thaliana]	(Q93WH0) AT4g08280/T12G13_120	1620738_at	-0.0962027	0.359522	0.0939598	-0.434382	-0.0152103	-0.0453507	0.0223819
CD712926	putative WD-repeat membrane protein	gi|51535519|dbj|BAD37438.1| putative beta transducin [Oryza sativa (japonica cultivar-group)]	(Q67WP2) Putative beta transducin	1615218_at	-0.522814	0.0872529	-0.0101621	-0.321031	-0.0446932	0.256997	0.360283
CD714954	unknown protein	gi|14326539|gb|AAK60314.1|AF385723_1 AT5g16650\/MTG13_10 [Arabidopsis thaliana]	(Q9FMD2) Arabidopsis thaliana genomic DNA, chromosome 5, P1 clone:MTG13 (Hypothetical protein) (AT5g16650/MTG13_10)	1619434_at	-0.600894	-0.222289	0.151631	0.124247	0.19801	0.1321	0.0561455
CD715772	unknown protein	gi|19310495|gb|AAL84981.1| At1g07010\/F10K1_19 [Arabidopsis thaliana]	(Q8L774) Hypothetical protein At1g07010	1618948_at	0.0940792	0.117669	0.0306312	-0.162426	-0.00326679	-0.0171659	-0.0789522
CD717599	putative protein	gi|32489189|emb|CAE04374.1| OSJNBa0027G07.10 [Oryza sativa (japonica cultivar-group)]	(Q75GM7) Putative transposase Tam3	1610153_at	0.338226	-0.205514	-0.0231303	-0.0388226	-0.164974	-0.00406334	0.0312442
CD719076	putative protein	gi|30679672|ref|NP_179239.2| zinc finger (CCCH-type) family protein \/ GYF domain-containing protein [Arabidopsis thaliana]	(Q9SD34) Hypothetical protein F24M12.160	1607389_at	-0.664235	-0.287945	-0.291005	-0.110368	0.0509514	0.355343	0.576269
CD719208	putative WRKY DNA-binding protein	gi|34101225|gb|AAQ57651.1| WRKY 13 [Theobroma cacao]	(Q6VR10) WRKY 13 (Fragment)	1620175_at	0.363737	0.319363	0.103301	0.161936	-0.123725	-0.696617	-0.439054
CD797248	ubiquitin conjugating enzyme, putative	gi|14423396|gb|AAK62380.1|AF386935_1 Unknown protein [Arabidopsis thaliana]	(Q4TYX9) Ubiquitinating enzyme	1609464_s_at	-0.543116	-0.383486	-0.165968	-0.0104045	0.211436	0.251403	0.394823
CD797254				1610755_at	1.54862	-0.391487	-0.557041	-0.683296	-0.662078	-0.53119	-0.543943
CD797261				1611428_at	-0.661382	-0.0358041	-0.142785	-0.0550844	0.337039	0.244598	0.10569
CD797284				1617026_at	-0.730746	0.413483	0.347152	0.0937351	-0.173111	-0.242856	-0.00819719
CD797294				1621033_at	-1.29631	-0.0929582	-0.050394	-0.237236	0.769337	0.0854174	0.105293
CD797323				1610883_at	0.178017	0.554073	0.375143	0.0691041	-0.348839	-0.592729	-0.722345
CD797326	unknown protein (At1g18270)	gi|18176246|gb|AAL60010.1| unknown protein [Arabidopsis thaliana]	(Q8VYC5) Hypothetical protein At1g18270	1616241_at	-0.900279	-1.00868	-1.07742	0.191193	0.779984	0.950441	-0.510339
CD797528	AtMlo-h1-like protein	gi|2765817|emb|CAB08605.1| AtMlo-h1 [Arabidopsis thaliana]	(Q8L426) Putative seven transmembrane protein Mlo8	1619391_at	0.779896	0.651163	0.198047	-0.101542	-0.461393	-1.07284	-1.21186
CD797529	putative Ca2+-transporting ATPase	gi|9280219|dbj|BAB01709.1| Ca2+-transporting ATPase [Arabidopsis thaliana]	(Q9LU41) Potential calcium-transporting ATPase 9, plasma membrane-type (EC 3.6.3.8) (Ca(2+)-ATPase isoform 9)	1612232_at	0.226655	-0.493797	-0.44801	0.484107	0.19228	0.109854	-0.384078
CD797553				1612419_at	0.890483	-0.65369	-0.118623	0.5696	-0.286304	-0.779348	-0.508932
CD797580	disease resistance protein-like	gi|9758140|dbj|BAB08632.1| disease resistance protein-like [Arabidopsis thaliana]	(Q9FKZ1) Probable disease resistance protein At5g66900	1616947_at	0.116124	0.302803	-0.214951	-0.142445	0.00654007	0.222903	-0.42767
CD797642	unknown protein	gi|12323815|gb|AAG51874.1|AC079678_4 unknown protein\; 20090-16103 [Arabidopsis thaliana]	(Q9C6A5) Hypothetical protein F9E11.1	1613709_at	-0.404211	-0.0504367	-0.111567	0.648734	-0.208056	-0.00343204	-0.117153
CD797664				1610411_at	-0.31048	-0.257891	-0.0774329	0.0180783	0.223174	0.127401	0.185665
CD797720				1622080_at	-0.184872	-0.222518	0.0141856	-0.248479	0.328195	0.075723	0.140398
CD797734	hypothetical protein	gi|5080810|gb|AAD39319.1|AC007258_8 Very similar to helicases [Arabidopsis thaliana]	(Q9XIF2) F23H11.8 protein (Hypothetical protein At1g59760)	1618669_at	-0.258301	-0.452949	-0.282904	0.159582	0.0996411	0.609994	-0.157268
CD797777				1610501_at	-0.295377	-0.132114	-0.0660028	-0.0967177	0.231758	0.203585	0.079138
CD797783				1618156_at	0.245947	0.0345799	0.179177	0.135211	-0.154594	-0.342394	-0.197166
CD797887				1615135_at	-0.0678548	0.126821	0.161793	-0.130617	0.0234817	-0.0296338	-0.111129
CD797898				1622366_at	-2.08546	-1.53786	-0.66853	-0.133225	0.599561	0.377366	1.04602
CD797906				1614623_at	-0.0522293	0.0384095	0.0180275	-0.0299802	-0.109734	-0.0298582	0.150937
CD797978	hypothetical protein	gi|46518489|gb|AAS99726.1| At1g56230 [Arabidopsis thaliana]	(Q6NKW1) At1g56230	1606931_at	-1.75026	-1.31444	-0.72278	-0.0647235	0.787549	1.01273	-0.00759059
CD797985				1611518_at	-0.39042	-0.261151	-0.286842	-0.127086	0.195424	0.47374	0.180825
CD798050	unknown protein	gi|38454082|gb|AAR20735.1| At2g37200 [Arabidopsis thaliana]	(Q6NPF8) At2g37200	1614021_at	0.0927978	0.00685587	-0.0267617	-0.11085	0.100404	0.0286029	-0.106189
CD798080				1608091_at	0.228012	-0.143403	-0.107687	0.0635599	-0.223851	-0.103881	0.218447
CD798086	putative protein	gi|38490053|gb|AAR21620.1| TATA-binding protein associated factor 4b [Arabidopsis thaliana]	(Q6SJR0) TATA-binding protein associated factor 4b (Fragment)	1608496_at	0.192234	-0.451945	-0.484648	0.0818947	0.34789	0.533075	-0.658298
CD798118	unknown protein	gi|8778636|gb|AAF79644.1|AC025416_18 F5O11.29 [Arabidopsis thaliana]	(Q9LE33) T12C24.9 (F5O11.29) (Hypothetical protein At1g12550)	1610027_at	-1.70288	-1.43667	-0.296691	0.912555	0.70997	-0.00856451	-0.00424162
CD798160	HUA enhancer 2 (HEN2)	gi|16024936|gb|AAL11446.1| HUA enhancer 2 [Arabidopsis thaliana]	(Q941F4) HUA enhancer 2	1618548_at	-0.0701785	0.139223	0.16682	-0.0911018	-0.0419988	-0.236174	0.0901482
CD798203	unknown protein	gi|17529294|gb|AAL38874.1| unknown protein [Arabidopsis thaliana]	(O80763) T13D8.29 protein (Hypothetical protein At1g60420)	1612648_at	-0.755105	0.347435	0.222723	0.18061	0.183623	-0.257483	-0.213196
CD798358	unknown protein	gi|28916459|gb|AAO59435.1| putative developmental protein [Nicotiana benthamiana]	(Q84U01) Putative developmental protein	1619211_s_at	-0.238619	-0.181057	-0.178254	0.0199662	0.0407624	0.228681	0.229291
CD798441				1610729_at	1.60951	-0.0178201	-0.315587	-0.615877	-1.1798	-1.09345	-0.749821
CD798445	multicatalytic endopeptidase complex, proteasome component, beta subunit	gi|3421111|gb|AAC32070.1| 20S proteasome beta subunit PBD1 [Arabidopsis thaliana]	(O23714) Proteasome subunit beta type 2-1 (EC 3.4.25.1) (20S proteasome alpha subunit D1)	1612924_s_at	-0.0159183	-0.261881	-0.133849	-0.116065	0.0970011	0.163408	0.205891
CD798475	putative retroelement pol polyprotein	gi|48210051|gb|AAT40550.1| putative receptor kinase [Solanum demissum]	(Q6L3H0) Putative receptor kinase	1607731_at	-0.157421	-0.478917	-0.248517	-0.343003	0.206711	0.545324	0.191935
CD798542				1608702_at	-1.3202	-0.176597	0.02805	0.0101905	0.974013	0.0999618	-0.617124
CD798562				1616804_at	-0.362321	0.186254	0.105581	0.00534333	-0.302211	-0.0303078	0.280273
CD798636				1618831_at	-0.397935	-0.0129563	-0.274603	-0.223134	-0.0115637	0.419589	0.306908
CD798640		gi|32693281|gb|AAP86601.1| putative disease resistant protein RGA2 [Solanum bulbocastanum]		1611253_at	0.420725	-0.631349	-0.501015	-0.0548731	-0.0766018	0.0390464	0.455035
CD798644	unknown protein	gi|28190670|gb|AAO33148.1| unknown [Oryza sativa (japonica cultivar-group)]	(Q9FPC6) Rad1-like protein (Hypothetical protein 134P10.6)	1613532_at	0.0329669	-0.276978	-0.0147126	-0.0657394	-0.0726564	-0.0327411	0.353676
CD798648		gi|17473578|gb|AAL38262.1| unknown protein [Arabidopsis thaliana]	(Q9XIM0) Expressed protein (Hypothetical protein At2g15890; F19G14.11) (Hypothetical protein At2g15890)	1617588_at	-1.22112	-0.25569	-0.251687	-0.096039	0.873984	0.150642	0.0217241
CD798657	unknown protein	gi|38346173|emb|CAD41476.2| OSJNBa0079A21.20 [Oryza sativa (japonica cultivar-group)]	(Q4JF14) OSJNBa0079A21.22 protein	1616790_at	-0.148457	-0.179216	-0.204378	-0.148647	-0.247492	0.292926	0.461645
CD798695		gi|16648677|gb|AAL25531.1| At1g22140\/F2E2_13 [Arabidopsis thaliana]	(Q93Z58) At1g22140/F2E2_13 (Hypothetical protein)	1614897_at	-0.0829081	0.075621	-0.100069	-0.337511	0.00780831	0.135675	0.230947
CD798708				1608693_at	0.703507	-0.195052	0.122803	-0.0267951	-0.287179	-0.252968	-0.379165
CD798716	hypothetical protein	gi|20147219|gb|AAM10325.1| At1g59820\/F23H11_14 [Arabidopsis thaliana]	(Q9XIE6) Potential phospholipid-transporting ATPase 3 (EC 3.6.3.1) (Aminophospholipid flippase 3)	1622061_at	-0.320028	0.0763203	-0.227769	-0.17589	-0.222135	0.360883	0.337925
CD798768	ABC transporter-like protein	gi|55296602|dbj|BAD69200.1| putative multidrug-resistance associated protein [Oryza sativa (japonica cultivar-group)]	(Q53QH6) ABC transporter, putative	1617595_at	0.195563	0.0260787	-0.0947176	0.291981	-0.372153	-0.126049	-0.0191028
CD798816				1618165_at	-0.276593	-0.356	-0.232657	-0.0058782	0.104541	0.390999	0.213727
CD798864	putative protein	gi|9967495|emb|CAC03535.2| putative protein [Arabidopsis thaliana]	(Q8S3K5) Serine/threonine protein kinase SRPK1 (Fragment)	1608441_at	-0.140973	-0.252637	-0.327177	-0.012927	-0.139585	0.314608	0.394079
CD798873	unknown protein	gi|24414268|gb|AAN59771.1| Unknown protein [Oryza sativa (japonica cultivar-group)]	(Q9LX21) Hypothetical protein T31P16_60 (At5g10070)	1610640_at	-0.374457	-0.616241	-0.249464	-0.344955	0.0459051	0.397195	0.676646
CD798900		gi|18250912|emb|CAC83657.1| ATX protein [Oryza sativa (japonica cultivar-group)]	(Q56ZM7) Hypothetical protein	1616115_at	-0.165636	-0.344152	-0.0199333	-0.0132907	-0.271942	0.283824	0.37625
CD798938	myb-related protein	gi|10092271|gb|AAG12684.1|AC025814_8 myb-related protein\; 20671-21051 [Arabidopsis thaliana]	(Q9FRL6) Myb-related protein; 20671-21051 (MYB transcription factor)	1610512_at	-0.394388	0.00107052	0.683063	0.753942	-0.303712	-0.785692	-0.846147
CD798975	hypothetical protein	gi|21554610|gb|AAM63632.1| unknown [Arabidopsis thaliana]	(P59277) Syntaxin 81 (AtSYP81)	1607075_at	-0.305703	0.0877218	-0.0759343	0.186127	0.276949	0.0326873	-0.308854
CD799025	L-aspartate oxidase -like protein	gi|9755744|emb|CAC01875.1| L-aspartate oxidase-like protein [Arabidopsis thaliana]	(Q94AY1) AT5g14760/T9L3_60	1608931_at	0.107138	-0.479881	-0.350869	0.16755	-0.384154	0.0570727	0.577278
CD799033				1611045_at	-0.799377	-0.726892	-0.520854	-0.694143	-0.253095	0.444103	1.20577
CD799103	unknown protein	gi|57282314|emb|CAD43283.1| bromodomain-containing RNA-binding protein 1 [Solanum tuberosum]	(Q9AR00) PSTVd RNA-biding protein, Virp1 (PSTVd RNA-binding protein Virp1a) (PSTVd RNA-binding protein Virp1b) (PSTVd RNA-binding protein Virp1c) (PSTVd RNA-binding protein Virp1d)	1611922_at	0.178099	-0.586748	-0.979281	-0.184873	-0.267072	1.0586	-0.148967
CD799106	receptor protein kinase-like protein	gi|2827714|emb|CAA16687.1| receptor protein kinase - like protein [Arabidopsis thaliana]	(O49544) Receptor protein kinase - like protein	1619205_at	1.08234	0.724179	0.405857	-0.35061	-1.36434	-1.45929	-1.43692
CD799213				1621669_at	-0.865522	-0.120054	-0.164903	-0.246377	-0.161364	0.426712	0.639375
CD799216	methionyl-tRNA synthetase - like protein	gi|4091008|gb|AAC99620.1| methionyl-tRNA synthetase [Oryza sativa]	(Q9ZTS1) Probable methionyl-tRNA synthetase (EC 6.1.1.10) (Methionine--tRNA ligase) (MetRS)	1608515_at	0.631553	0.428393	0.0822796	0.0787856	-0.398286	-0.712215	-0.687161
CD799263				1615730_at	-0.398754	-0.287401	-0.51035	0.320055	0.51843	0.30056	-0.308177
CD799296	unknown protein	gi|28416893|gb|AAO42977.1| At1g31170 [Arabidopsis thaliana]	(Q45GC6) Sulfiredoxin-like protein	1614422_at	-0.552462	0.0901986	0.297615	-0.254415	0.0423652	0.0365972	0.177213
CD799302				1620625_at	-2.08528	-1.23967	-0.816626	-0.692081	0.54322	1.13326	0.588227
CD799388	unknown protein	gi|9758581|dbj|BAB09194.1| unnamed protein product [Arabidopsis thaliana]	(Q9FMM6) Similarity to unknown protein	1608996_at	-0.132379	-0.491949	-0.538011	0.0787033	0.495617	0.452885	-0.229173
CD799397	ATP-dependent RNA helicase	gi|15010736|gb|AAK74027.1| AT3g16840\/K20I9_6 [Arabidopsis thaliana]	(Q93Y39) ATP-dependent RNA helicase (Fragment)	1619999_at	-0.352206	-0.334205	-0.551103	-0.319806	0.206177	0.735304	0.165226
CD799639				1612696_s_at	-0.68545	-0.483034	-1.14004	-0.235846	0.574587	0.810953	0.158544
CD799647				1611446_at	0.240768	-0.81252	-1.14251	0.516156	-0.554967	0.910842	-0.312822
CD799660	putative DNA-binding protein, Myb	gi|20260316|gb|AAM13056.1| putative Myb DNA-binding protein [Arabidopsis thaliana]	(O04498) F21M12.15 protein (Putative Myb DNA-binding protein) (At1g09770)	1619158_at	-0.00900441	-0.247984	-0.630466	-0.192602	0.522321	0.462736	-0.271011
CD799668				1609999_at	-0.420264	-0.391301	-0.294885	0.266652	0.216987	0.498093	-0.156063
CD799694				1620734_at	-0.350596	-0.28837	-0.163309	0.181306	-0.0429898	0.00848271	0.478704
CD799696				1618159_at	-0.145157	-0.211298	-0.512611	0.1	0.00326163	0.617073	-0.11527
CD799698				1619992_at	-0.174329	-0.247447	-0.244102	-0.0775532	-0.295934	0.207812	0.594501
CD799700	CTP:phosphorylcholine cytidylyltransferase (AtCCT2)	gi|21668498|dbj|BAC01276.1| CTP:phosphorylcholine cytidylyltransferase [Arabidopsis thaliana]	(O23367) Putative phosphocholine cytidylyltransferase	1606915_at	-0.352591	0.109528	0.100066	-0.0366739	0.202783	-0.108416	0.0182135
CD799718				1617855_at	-0.415436	-1.10845	-0.663829	0.0679378	-0.455112	0.468784	0.995377
CD799741	3-phosphoinositide-dependent protein kinase-1 (PDK1)	gi|57168305|gb|AAW38936.1| 3-phosphoinositide-dependent protein kinase-1 [Lycopersicon esculentum]	(Q5I6E8) 3-phosphoinositide-dependent protein kinase-1	1613535_at	-0.177288	-0.123511	-0.334977	0.0765654	-0.308737	0.426576	0.261827
CD799759	probable wound-induced protein	gi|19320|emb|CAA42537.1| wound induced protein [Lycopersicon esculentum]	(Q04129) Wound induced protein (Fragment)	1614975_at	-2.19892	-0.0199108	-0.0191493	0.0337482	1.41815	-0.320929	-1.67831
CD799887				1607570_at	0.0155503	0.0175881	-0.223265	-0.0628504	-0.042762	0.121192	0.14336
CD799903	putative heterogeneous nuclear ribonucleoprotein	gi|20147226|gb|AAM10328.1| At2g44720\/F16B22.21 [Arabidopsis thaliana]	(O35745) Zinc finger protein	1611479_at	-0.403922	-0.876939	-0.61687	0.695187	0.320673	0.482511	-0.353998
CD799923				1609120_at	-1.16467	-0.596725	-0.625775	-0.289691	0.0911087	0.974562	0.481607
CD799937	unknown protein	gi|10178287|emb|CAC08345.1| putative protein [Arabidopsis thaliana]	(Q8RWV9) Hypothetical protein At5g08450	1607033_at	-0.562489	-0.0617737	-0.295134	0.522503	0.107568	0.15918	-0.12143
CD799946	putative protein	gi|26451284|dbj|BAC42743.1| unknown protein [Arabidopsis thaliana]	(Q8GXP7) Hypothetical protein At5g27390/F21A20_100	1617211_at	-0.23177	0.0585795	0.254359	-0.31754	0.00999871	0.0104217	0.134252
CD799955	ankyrin-like protein	gi|2828290|emb|CAA16704.1| ankyrin-like protein [Arabidopsis thaliana]	(O49673) Ankyrin-like protein	1610622_at	-0.252815	0.0477281	0.061784	-0.0649175	0.13636	0.0491653	-0.00932611
CD800008				1615372_at	-0.388905	-0.965221	-0.735496	-0.309271	-0.384706	0.755404	0.897156
CD800173		gi|4406782|gb|AAD20092.1| hypothetical protein [Arabidopsis thaliana]	(Q5M751) At2g01990	1607486_at	0.986502	0.237701	-0.0190928	-0.121599	-1.16197	-0.468545	-0.388556
CD800218	DEAD-box protein abstrakt	gi|8843865|dbj|BAA97391.1| DEAD-box protein abstrakt [Arabidopsis thaliana]	(Q9LU46) DEAD-box protein abstrakt	1612046_at	-0.181916	-0.278841	-0.23465	-0.0755083	-0.222651	0.32201	0.473274
CD800280				1612367_at	-0.176274	-0.229585	0.00219121	0.0234163	-0.111879	0.298375	0.12315
CD800296	putative dimethyladenosine transferase	gi|31430574|gb|AAP52468.1| putative dimethyladenosine transferse [Oryza sativa (japonica cultivar-group)]	(O22268) Putative dimethyladenosine transferase	1615348_at	-0.371568	-0.0208298	-0.0731883	-0.0659387	0.22882	0.0194844	0.20171
CD800310	obtusifoliol 14-alpha demethylase like protein	gi|14624983|dbj|BAB61873.1| obtusifoliol 14-demethylase [Arabidopsis thaliana]	(Q9SAA9) F25C20.17 protein (Obtusifoliol 14-demethylase) (Putative obtusifoliol 14-alpha demethylase) (At1g11680/F25C20_17)	1614663_at	0.563606	0.109974	0.0327335	-0.0650758	-0.340038	-0.281349	-0.232521
CD800331	HPt phosphotransmitter (AHP4)	gi|2062168|gb|AAB63642.1| hypothetical protein [Arabidopsis thaliana]	(Q9LU15) Histidine-containing phosphotransfer protein 4	1606804_at	0.17511	0.200347	0.265737	-0.00154716	-0.0757771	-0.357418	-0.337512
CD800358	disease resistance protein EDS1	gi|21552983|gb|AAM62411.1|AF480489_1 EDS1 [Nicotiana tabacum]	(Q56R03) EDS1	1609133_at	1.03947	0.388533	0.0839352	-0.0138753	-0.755255	-1.15684	-0.877802
CD800381		gi|52354115|gb|AAU44378.1| hypothetical protein AT1G10095 [Arabidopsis thaliana]	(Q5XVL3) Hypothetical protein	1617828_at	-0.170341	-0.224172	-0.224203	-0.205233	-0.0680843	0.353202	0.379086
CD800896	receptor protein like kinase	gi|26450926|dbj|BAC42570.1| putative receptor protein kinase [Arabidopsis thaliana]	(Q8GY10) Putative receptor protein kinase	1617238_at	1.0794	0.394529	0.0652787	-0.231231	-0.642277	-1.07236	-0.84196
CD800942	unknown protein	gi|4586247|emb|CAB40988.1| putative protein [Arabidopsis thaliana]	(Q9SU15) Hypothetical protein T20K18.60 (Hypothetical protein AT4g12710)	1607153_at	-0.487551	0.160654	-0.0727218	-0.132275	0.0538999	0.224142	0.136963
CD800992				1613851_at	-0.237972	-0.648756	-0.719305	-0.604771	0.111613	0.474999	0.830998
CD801012				1609169_at	-0.0950514	-0.359288	-0.212406	-0.0604345	-0.0978296	0.277463	0.395766
CD801065	putative retroelement pol polyprotein	gi|48210051|gb|AAT40550.1| putative receptor kinase [Solanum demissum]	(Q6L3H0) Putative receptor kinase	1612537_at	-0.116291	-0.410096	0.0266856	-0.192943	0.242607	0.194521	0.14262
CD801157	blue copper protein, putative	gi|21553614|gb|AAM62707.1| blue copper protein, putative [Arabidopsis thaliana]	(Q8LED5) Blue copper protein, putative	1620588_at	1.64789	-1.0522	-2.06346	-3.01161	-1.88127	0.189739	0.685963
CD801217				1610661_at	0.597276	-0.155123	-0.223322	-0.426355	-0.803458	0.172671	0.3654
CD801233				1615404_at	-0.398151	-0.293002	-0.282292	-0.0348863	-0.165978	0.189245	0.673633
CD801250	flavin-binding monooxygenase, putative	gi|31433442|gb|AAP54955.1| putative flavin-containing monooxygenase [Oryza sativa (japonica cultivar-group)]	(Q9AV08) Putative flavin-containing monooxygenase	1607461_at	-0.567014	-0.701288	-0.146526	-0.000243256	0.235935	0.145939	0.606527
CD801267				1615748_at	1.97682	-0.0980061	-0.335564	-0.836181	-2.05762	-1.94836	-1.84937
CD801296			(Q4X1U9) Isochorismatase family hydrolase, putative	1606966_at	0.0449443	-0.0280325	-0.307438	0.0989232	0.179053	0.176436	-0.240724
CD801308	dihydroxyacetone kinase, putative	gi|1929056|emb|CAA72805.1| putative 3,4-dihydroxy-2-butanone kinase [Lycopersicon esculentum]	(O04059) Putative 3,4-dihydroxy-2-butanone kinase (EC 2.7.1.-)	1618829_at	0.265316	0.278716	0.134052	0.0488462	-0.178598	-0.337208	-0.362076
CD801312	alternative oxidase 2 (sp|O22049)	gi|14572654|emb|CAC42836.1| putative alternative oxidase [Vigna unguiculata]	(Q93X12) Putative alternative oxidase	1611398_at	-1.10482	-0.682465	-0.51986	-0.690028	0.495787	0.63807	0.703387
CD801333				1613656_at	-0.0496253	-0.158364	-0.294225	-0.393967	0.0122841	0.404096	0.297975
CD801373	heat shock like protein	gi|15450723|gb|AAK96633.1| At2g04030\/F3C11.14 [Arabidopsis thaliana]	(Q6ZCV7) Putative heat-shock protein	1615731_at	-0.189837	-0.188459	-0.71006	0.0636205	0.541168	0.562375	-0.604886
CD801397	structural maintenance of chromosomes (SMC) - like protein	gi|7258371|emb|CAB77587.1| structural maintenance of chromosomes (SMC)-like protein [Arabidopsis thaliana]	(Q6Q1P4) Structural maintenance of chromosomes 1 protein	1607533_at	-0.625634	-0.328869	-0.371669	-0.00452849	-0.0765928	0.661726	0.328471
CD801402				1622692_at	-0.294684	-0.386455	-0.241363	-0.0507277	0.172489	0.314685	0.307552
CD801479			(Q8LEB7) Hypothetical protein At5g50335/MXI22.20 (At5g50335)	1616819_at	0.580579	-0.0716771	-0.0258395	0.149084	-0.21529	-0.363389	-0.280692
CD801486	GTP binding protein, putative	gi|623590|gb|AAA74119.1| putative	(P31022) Ras-related protein Rab7	1622509_at	-0.953516	-0.728646	-0.597315	-0.399882	-0.0978802	0.693407	0.933385
CD801508				1608142_at	-0.319159	-0.288763	-0.0712347	0.00333743	0.14	0.0653202	0.353321
CD801566		gi|28416759|gb|AAO42910.1| At4g15810 [Arabidopsis thaliana]	(Q8GW48) Hypothetical protein (At4g15810)	1615273_at	0.335694	-0.653441	-0.436884	-0.386338	0.139345	0.285181	0.354438
CD801585			(Q84PM9) Putative COP-1 interacting protein 7 (Fragment)	1612035_at	0.811304	0.345853	0.0729617	-0.243317	-0.549168	-0.708904	-0.353972
CD801598			(Q9SR35) F3L24.15 protein (Hypothetical protein)	1614500_at	-0.807924	0.416721	0.418309	0.0459566	0.0919194	-0.102175	-0.458457
CD801622	unknown protein	gi|21592308|gb|AAM64259.1| unknown [Arabidopsis thaliana]	(Q8LD64) Hypothetical protein	1619179_at	0.590781	-0.124892	0.216281	0.104587	-0.238042	-0.570699	-0.288492
CD801647	putative protein	gi|5051778|emb|CAB45071.1| putative protein [Arabidopsis thaliana]	(Q67XV5) Hypothetical protein At4g24350 (Fragment)	1620462_at	0.638628	0.292782	0.387908	0.288457	-0.1756	-1.21059	-1.43116
CD801650				1621457_at	0.676797	0.0925977	-0.0567969	0.157542	-0.438573	-0.502934	-0.295466
CD801670				1608597_at	-0.810904	-0.121135	0.0182859	-0.17429	0.513995	0.120995	0.132338
CD801706				1617967_at	0.308019	0.409697	0.554938	-0.0167578	-0.209724	-1.06295	-0.660466
CD801714	fructose-bisphosphatase precursor	gi|4585576|gb|AAD25541.1|AF134051_1 fructose-1,6-bisphosphatase precursor [Solanum tuberosum]	(Q94FA7) Fructose-1,6-bisphosphatase	1622065_at	0.921439	0.41272	0.179021	0.290836	-1.13871	-1.12187	-0.983712
CD801743	non-phototropic hypocotyl, putative	gi|15220750|ref|NP_174332.1| phototropic-responsive NPH3 family protein [Arabidopsis thaliana]	(Q9S9Q9) F26G16.2 protein	1612757_at	0.411664	0.0573739	0.121917	0.312262	-0.394481	-0.48184	-0.281822
CD801769				1618230_at	0.72355	0.146942	0.156067	0.0302831	-0.19938	-0.848269	-0.557014
CD801773				1613558_at	-0.146153	-0.157949	-0.0527423	0.00669884	0.113424	0.105645	0.10235
CD801807				1607437_at	-0.405903	-0.352542	-0.271434	-0.0769033	0.0218229	0.372934	0.459664
CD801808				1609805_at	0.0933739	-0.479919	-0.261564	0.178005	-0.458622	0.0297159	0.587006
CD801858		gi|29824181|gb|AAP04051.1| unknown protein [Arabidopsis thaliana]		1622110_at	-0.0347355	-0.23073	-0.108772	-0.102331	0.0658494	0.128932	0.229584
CD801871	unknown protein	gi|11762112|gb|AAG40334.1|AF324982_1 AT3g11890 [Arabidopsis thaliana]	(Q9FDY0) Hypothetical protein At3g11890 (AT3g11890/F26K24_18)	1607631_at	-0.250167	0.169089	-0.0561648	-0.0911907	0.0309941	0.101493	0.0561512
CD801943			(Q9LKL6) DEAD box protein P68	1619370_at	0.153734	0.310615	0.186509	0.216857	-0.329397	-0.412397	-0.322162
CD801972	unknown protein	gi|21536558|gb|AAM60890.1| unknown [Arabidopsis thaliana]	(O80574) Expressed protein (Hypothetical protein At2g44040)	1616615_at	-0.0127811	0.259456	0.188199	-0.145785	0.187044	-0.218388	-0.375925
CD801994	AtB'gamma - like protein	gi|16604607|gb|AAL24096.1| putative AtBgamma protein [Arabidopsis thaliana]	(Q93YV6) Putative AtBgamma protein	1617297_at	0.564934	-0.311728	-0.23624	0.18904	-0.326212	-0.0825024	-0.0232727
CD802028				1615733_at	0.200111	0.0604437	0.123253	0.487384	-0.39631	-0.44915	-0.27742
CD802043				1619432_at	-0.00901509	0.00897003	-0.00362116	-0.0750826	0.075175	0.0338667	-0.0350908
CD802074	cyclophilin (AtCYP20-1)	gi|53792615|dbj|BAD53629.1| putative cyclophilin [Oryza sativa (japonica cultivar-group)]	(Q5Z9H8) Putative cyclophilin	1612296_at	-1.08378	-0.932082	-0.340685	0.281996	0.670821	0.273141	0.260807
CD802119				1609003_at	-0.254939	-0.200457	0.0557772	0.155295	-0.0331926	0.157428	0.0649959
CD802127				1609409_at	-0.398792	-0.424605	-0.230425	-0.0572973	0.155895	0.287218	0.431484
CD802137				1613523_at	-0.534157	-0.413398	-0.441628	-0.20005	-0.382035	0.49861	0.825017
CD802152				1616310_at	0.366336	0.275155	-0.0986025	0.100313	-0.164035	-0.330171	-0.309555
CD802171			(Q5BXG4) Hypothetical protein (Fragment)	1613453_at	-0.276754	-0.240838	-0.346551	-0.122994	-0.00153553	0.288625	0.488665
CD802211	pyruvate dehydrogenase E1 component beta subunit, mitochondrial precursor (PDHE1-B) (sp|Q38799)	gi|38175533|dbj|BAD01226.1| putative pyruvate dehydrogenase E1 beta subunit isoform 1 protein [Oryza sativa (japonica cultivar-group)]	(Q6Z1G7) Putative pyruvate dehydrogenase E1 beta subunit isoform 1 protein	1621359_at	-0.0222225	-0.377971	-0.0817316	-0.0130262	0.113268	-0.0272361	0.318297
CD802229	unknown protein	gi|57900128|dbj|BAD88190.1| zinc finger (C3HC4-type RING finger) protein-like [Oryza sativa (japonica cultivar-group)]	(Q5JK23) Zinc finger (C3HC4-type RING finger) protein-like	1618199_at	0.0300317	0.123863	0.189215	-0.0819329	0.22746	-0.385128	-0.204399
CD802275	receptor protein kinase - like protein	gi|7716485|gb|AAF68398.1|AF237568_1 receptor-like protein kinase [Oryza sativa]	(Q9ATQ5) LRK33	1620994_at	-0.382843	0.471707	0.279609	0.285983	0.153241	-0.508194	-0.741658
CD802279				1607157_at	-0.858605	-0.0358648	0.0268468	-0.276761	0.134374	0.310696	0.3684
CD802316				1611852_at	0.0577057	0.20981	0.342508	-0.16079	0.178198	-0.299085	-0.522998
CD802317				1613984_at	0.417854	-0.105569	0.030886	0.0601991	-0.538522	-0.142316	0.105457
CD802327	unknown protein	gi|51536008|dbj|BAD38088.1| unknown protein [Oryza sativa (japonica cultivar-group)]	(Q67UT1) Hypothetical protein P0046G12.37	1620803_at	0.128069	-0.124836	0.155497	-0.0728847	-0.0352218	-0.102006	0.0256008
CD802334		gi|13877535|gb|AAK43845.1|AF370468_1 Unknown protein [Arabidopsis thaliana]	(Q5M750) At1g28280	1619161_at	1.00958	-0.197456	-0.0667184	-0.192916	-0.635472	-0.60103	-0.0263
CD802347				1619023_at	0.0229461	-0.244307	-0.159471	0.0726265	0.0542341	-0.00267886	0.209529
CD802351			(Q5BXC0) Hypothetical protein (Fragment)	1607351_at	-0.129408	-0.0579713	0.00472462	-0.0564476	-0.165453	0.299706	0.0534283
CD802392	putative protein	gi|8885590|dbj|BAA97520.1| unnamed protein product [Arabidopsis thaliana]		1614417_at	-2.13965	-0.87093	-0.0339557	-0.246314	0.411375	0.524229	0.712259
CD802439				1616004_at	-0.0896431	-0.236234	-0.122099	-0.0660614	-0.0883323	0.321452	0.197862
CD802442				1620090_at	-0.372972	-0.307052	-0.560401	-0.204169	-0.112737	0.533524	0.585995
CD802443	unknown protein	gi|9758996|dbj|BAB09523.1| unnamed protein product [Arabidopsis thaliana]	(Q9FXX6) Arabidopsis thaliana genomic DNA, chromosome 5, P1 clone:MTH16	1607397_at	-0.387945	-0.010291	-0.0288938	-0.116093	-0.0462253	0.255789	0.235825
CF074637			(Q8VYU9) At2g46730/F19D11.1 (Expressed protein) (Hypothetical protein)	1613439_s_at	-0.464552	-0.268557	-0.194424	-0.164483	0.209317	0.167078	0.48549
CF200637				1620874_x_at	0.227528	-0.126623	0.11596	-0.0329315	-0.0727762	-0.160641	0.00954522
CF200642				1622279_at	-0.206538	-0.244087	-0.0517853	-0.317232	0.334223	0.252024	0.09776
CF200643		gi|8096318|dbj|BAA95821.1| putative ubiquinol-cytochrome C reductase complex ubiquinone-binding protein [Oryza sativa (japonica cultivar-group)]	(Q9LDS7) Putative ubiquinol-cytochrome C reductase complex ubiquinone-binding protein	1615184_at	0.0611074	-0.00928162	0.280054	0.0709263	0.0127902	-0.342876	-0.150173
CF200645		gi|27752377|gb|AAO19652.1| cysteine protease inhibitor cystatin [Malus x domestica]	(O04720) Cysteine proteinase inhibitor	1613347_at	-0.389001	-0.491649	-0.434644	0.0816294	0.0796925	0.321282	0.506712
CF200647			(Q5BXW2) SJCHGC01957 protein (Fragment)	1613009_x_at	-0.117944	0.0910723	-0.0616615	-0.172663	-0.0422995	0.204452	0.0629788
CF200647			(Q5BXW2) SJCHGC01957 protein (Fragment)	1615179_at	-0.106797	0.0266948	-0.0150559	-0.148282	-0.062115	0.204463	0.071239
CF200653		gi|13605738|gb|AAK32862.1|AF361850_1 AT5g49540\/K6M13_9 [Arabidopsis thaliana]	(Q9AST5) AT5g49540/K6M13_9	1608915_at	0.348385	-0.167253	-0.144909	0.10114	-0.0143011	-0.166348	-0.0320347
CF200656		gi|31745220|gb|AAP68880.1| putative ribosomal protein S29 [Oryza sativa (japonica cultivar-group)]	(Q7XZX4) Putative ribosomal protein S29	1619587_at	0.186302	0.223074	0.161121	-0.0800816	-0.0498997	-0.331448	-0.200852
CF200658		gi|15292813|gb|AAK92775.1| putative 60S ribosomal protein L21 [Arabidopsis thaliana]	(Q9AV87) 60S ribosomal protein L21	1611008_at	0.557156	0.0672805	0.0796169	-0.104438	-0.31347	-0.251682	-0.235535
CF200661		gi|48716503|dbj|BAD23108.1| putative Bet1\/Sft1-related SNARE [Oryza sativa (japonica cultivar-group)]	(Q6K710) Putative Bet1/Sft1-related SNARE	1620304_at	-0.523286	-0.117252	-0.0418193	-0.105113	0.26192	0.170376	0.209997
CF200671		gi|17678|emb|CAA31331.1| unnamed protein product [Arabidopsis thaliana]	(Q867D7) Polyubiquitin (Fragment)	1618264_x_at	-0.325931	-0.142176	-0.21444	-0.373955	0.518358	0.19802	0.115132
CF200671		gi|17678|emb|CAA31331.1| unnamed protein product [Arabidopsis thaliana]	(Q867D7) Polyubiquitin (Fragment)	1613124_s_at	-0.332075	0.0741886	-0.248957	-0.29746	0.25534	0.308688	0.0914654
CF200683			(Q75JC9) Similar to Leishmania major. Ppg3 (Hypothetical protein)	1622332_at	-0.918121	-0.466063	-0.364347	-0.242197	0.148627	0.421097	0.745993
CF200762			(Q6RW44) Ly200 protein	1616525_s_at	0.211712	-0.0953088	0.190835	0.149245	0.0956958	-0.495583	-0.188366
CF200766		gi|2104959|gb|AAB57848.1| immunophilin [Vicia faba]	(Q5XLE1) Immunophilin	1610010_at	-0.306184	-0.307356	-0.116935	0.00435693	0.223239	0.186951	0.204422
CF200773		gi|7229709|gb|AAF42953.1|AF237624_1 80S ribosomal protein L31 [Perilla frutescens]	(Q9M573) 60S ribosomal protein L31	1608867_s_at	0.232546	0.421611	0.578792	0.278375	-0.104609	-1.39442	-1.09298
CF200774		gi|405613|emb|CAA80684.1| ribosomal protein S18A [Arabidopsis thaliana]	(P34788) 40S ribosomal protein S18	1619796_at	-0.234773	-0.0919988	0.064276	-0.00523084	0.146383	-0.0646873	0.146752
CF200791				1611016_at	0.164338	0.00312779	0.340381	0.145523	-0.176176	-0.357987	-0.252128
CF200887		gi|22652119|gb|AAN03623.1|AF406699_1 BEL1-related homeotic protein 13 [Solanum tuberosum]	(Q8LLE2) BEL1-related homeotic protein 13 (Fragment)	1620536_at	1.5528	0.00988395	-0.362774	-0.642897	-0.896179	-0.832661	-0.88267
CF200890			(Q5BXG4) Hypothetical protein (Fragment)	1610878_at	-0.0486956	0.109991	-0.121682	-0.00194228	-0.081528	-0.0457878	0.166564
CF200894		gi|5911363|gb|AAD55762.1| putative host factor [Nicotiana tabacum]	(Q94ER5) LYTB-like protein 1 (Fragment)	1607566_s_at	-1.22669	-0.42961	-0.120443	0.196726	0.337477	0.233101	0.406358
CF200895		gi|28973015|gb|AAO63832.1| unknown protein [Arabidopsis thaliana]	(Q8L8N5) RNA-binding protein-like protein (Hypothetical protein At5g58790/mzn1_240) (Hypothetical protein At5g58787)	1610231_at	-0.544869	0.313062	0.300004	-0.0145433	0.313569	-0.41458	-0.220834
CF200896				1621897_x_at	-0.187451	0.0647744	-0.0856775	-0.079433	0.0976043	-0.0150111	0.173136
CF200896				1616802_s_at	-0.639975	0.0976138	-0.0483922	-0.290186	0.219541	0.094297	0.346594
CF200899				1612394_at	-0.0404146	-0.0659648	-0.0784523	0.0635542	-0.0861297	0.100079	0.0926529
CF200917		gi|15010628|gb|AAK73973.1| At1g68660\/F24J5_4 [Arabidopsis thaliana]	(Q9SX29) F24J5.10 protein (At1g68660/F24J5_4) (Hypothetical protein At1g68660)	1608465_at	-0.721786	0.319083	0.141604	-0.0384526	0.165503	-0.110936	0.0310319
CF200918		gi|6899922|emb|CAB71872.1| multifunctional aminoacyl-tRNA ligase-like protein [Arabidopsis thaliana]	(Q9M1R2) Multifunctional aminoacyl-tRNA ligase-like protein	1612299_at	-0.00742084	-0.116459	-0.0511624	0.141026	-0.203455	0.0974	0.106378
CF200921		gi|7670042|dbj|BAA94996.1| serine carboxypeptidase II-like protein [Arabidopsis thaliana]	(Q9LSM9) Serine carboxypeptidase II-like protein	1614867_at	0.454147	0.276861	0.0461469	-0.0730979	-0.154605	-0.369539	-0.390309
CF200928				1614277_at	0.186308	0.0555346	-0.0852427	-0.0669172	-0.105297	-0.0160039	0.0100982
CF200929		gi|14334458|gb|AAK59427.1| putative prefoldin protein [Arabidopsis thaliana]	(Q9LJ98) Probable prefoldin subunit 2	1617340_x_at	-0.22393	0.0708389	0.0791726	-0.265569	0.0662667	0.0892332	0.130077
CF200930		gi|21536795|gb|AAM61127.1| nucleic acid binding protein-like [Arabidopsis thaliana]	(Q9FFF5) Nucleic acid binding protein-like	1615582_at	0.250077	-0.262136	-0.0328973	0.0220772	-0.0712199	-0.121937	0.154733
CF200937		gi|224159|prf||1011228A cytochrome b559	(P59702) Cytochrome b559 alpha subunit (PSII reaction center subunit V)	1606704_s_at	0.238271	-0.391057	-0.14181	-0.180892	-0.249691	0.764851	-0.455928
CF200938		gi|22530918|gb|AAM96963.1| stress related protein, putative [Arabidopsis thaliana]	(Q9FYF7) Protein At1g67360	1616942_at	-0.151439	0.0255447	0.0090202	-0.041579	0.271181	-0.164543	0.00707328
CF201013		gi|14190475|gb|AAK55718.1|AF380637_1 AT5g06370\/MHF15_11 [Arabidopsis thaliana]	(Q93V51) AT5g06370/MHF15_11	1613498_at	-0.0911341	-0.418484	-0.181429	0.00842167	0.345172	-0.050955	0.250625
CF201075		gi|14349253|dbj|BAB60721.1| glucosyltransferase [Nicotiana tabacum]	(Q94IF1) Glucosyltransferase (EC 2.4.1.-)	1615714_at	0.0620482	0.0265198	-0.0754762	0.106475	-0.207101	-0.0508742	0.111366
CF201079		gi|50250353|emb|CAF28619.1| ATP-dependent protease proteolytic subunit [Nymphaea alba]	(Q4FGH4) ATP-depedent Clp protease proteolytic subunit (Fragment)	1609882_s_at	-0.00235686	-0.306059	-0.0805313	0.0360891	0.0850052	0.413643	-0.270544
CF201092			(Q8VZP2) Hypothetical protein At5g63280 (Zinc finger-like protein)	1620180_at	0.22375	0.0505429	0.022665	-0.0766109	0.0500385	-0.0851895	-0.226831
CF201099		gi|3337366|gb|AAC27411.1| nodulin-like protein [Arabidopsis thaliana]	(O80784) Nodulin-like protein	1616937_at	-0.590373	0.116816	0.0606671	-0.187435	-0.105491	0.198168	0.326132
CF201100		gi|53791783|dbj|BAD53577.1| putative SSR alpha subunit [Oryza sativa (japonica cultivar-group)]	(Q5Z9P6) Putative SSR alpha subunit	1618142_at	0.248943	-0.300091	-0.0110792	0.119332	-0.109457	-0.218275	0.181868
CF201109		gi|28209522|gb|AAO37540.1| unknown protein [Oryza sativa (japonica cultivar-group)]	(Q851R1) Hypothetical protein OSJNBa0052F07.12	1619333_at	-0.759228	-0.434525	-0.293885	-0.164921	0.217611	0.369848	0.591246
CF201115		gi|9828633|gb|AAG00256.1|AC002130_21 F1N21.7 [Arabidopsis thaliana]	(Q9FYG8) F1N21.7	1607643_at	0.245544	-0.138887	0.0473411	0.0893116	-0.0736897	-0.195014	-0.0214375
CF201121		gi|13877867|gb|AAK44011.1|AF370196_1 unknown protein [Arabidopsis thaliana]	(Q8LCJ3) Hypothetical protein	1606643_at	0.210733	0.177162	0.036926	0.207407	-0.113229	-0.444856	-0.197011
CF201183		gi|48716394|dbj|BAD23003.1| putative nuclear protein NAP [Oryza sativa (japonica cultivar-group)]	(Q6K975) Putative nuclear protein NAP	1607768_at	-0.304163	-0.11394	-0.01296	-0.0973861	0.158727	0.0588954	0.241566
CF201184				1613134_s_at	-0.74505	0.0417758	-0.373582	0.0232524	-0.129426	0.507539	0.321977
CF201186		gi|28973219|gb|AAO63934.1| unknown protein [Arabidopsis thaliana]	(Q4TZT9) Fb27	1609868_at	-0.149472	-0.200278	-0.00284879	0.00533598	-0.0712221	0.138934	0.230672
CF201190		gi|17298147|dbj|BAB78495.1| 26S proteasome regulatory particle triple-A ATPase subunit4b [Oryza sativa (japonica cultivar-group)]	(Q69Q32) Putative 26S proteasome regulatory particle triple-A ATPase subunit4	1619075_at	0.36866	-0.333375	-0.118674	-0.0576491	0.121254	-0.186818	0.0936759
CF201197			(Q677D1) Ribosomal protein S29 (Fragment)	1611006_s_at	-0.0920589	-0.335505	0.166962	0.000615717	0.176568	-0.113315	0.126363
CF201209		gi|4680212|gb|AAD27575.1|AF114171_17 hypothetical protein [Sorghum bicolor]	(Q9FZC2) T1K7.26 protein	1610995_at	0.256335	0.10687	0.107399	0.0465753	0.0390542	-0.311799	-0.348319
CF201212				1609114_at	-0.089889	-0.00109726	-0.0870933	0.0297437	-0.0727408	0.0163479	0.18484
CF201215		gi|13877683|gb|AAK43919.1|AF370600_1 putative protein kinase [Arabidopsis thaliana]	(O22808) Hypothetical protein At2g33580 (Hypothetical protein At2g33580; F4P9.35)	1617596_at	-0.932602	-0.715585	-0.712816	-0.381979	-0.110155	0.663965	0.98455
CF201217		gi|3021506|emb|CAA65502.1| isocitrate dehydrogenase (NAD+) [Nicotiana tabacum]	(O65852) Isocitrate dehydrogenase (NAD+) precursor (EC 1.1.1.41)	1606830_at	0.191707	-0.539957	-0.278468	-0.335452	0.107978	0.38986	0.220467
CF201226				1609589_at	-0.863873	0.365461	0.211268	-0.251403	-0.308074	0.096357	0.364748
CF201341			(O81228) PR-4 type protein	1620518_at	-4.18388	-2.27633	-0.991912	0.216763	1.24613	0.108051	0.699381
CF201354		gi|5541721|emb|CAB51062.1| cell division cycle protein 23 homolog [Arabidopsis thaliana]	(Q93ZW8) Putative cell division cycle protein 23 homolog (Fragment)	1622143_at	0.114732	0.156443	-0.00595142	-0.0516313	-0.10375	-0.00122232	-0.132581
CF201355		gi|505482|emb|CAA45701.1| 33 kDa polypeptide of water-oxidizing complex of photosystem II [Nicotiana tabacum]	(Q40459) Oxygen-evolving enhancer protein 1, chloroplast precursor (OEE1) (33 kDa subunit of oxygen evolving system of photosystem II) (OEC 33 kDa subunit) (33 kDa thylakoid membrane protein)	1614317_at	0.643844	0.412967	0.213686	0.295289	-0.444497	-1.11366	-0.9369
CF201367		gi|30103018|gb|AAP21431.1| unknown protein [Oryza sativa (japonica cultivar-group)]	(Q84M38) Hypothetical protein OSJNBa0059E14.7	1612401_x_at	-0.0446581	0.456098	0.119871	0.0642059	-0.216098	-0.173815	-0.360083
CF201423		gi|19110917|gb|AAL85347.1|AF479625_1 EDS1-like protein [Nicotiana benthamiana]	(Q56R03) EDS1	1608529_at	0.429049	-0.229446	-0.397231	0.164335	-0.0788401	0.0676999	-0.111126
CF201429				1614569_at	-0.0301926	-0.0255472	-0.0930205	-0.0356343	-0.109305	0.104565	0.167226
CF201430			(Q6TPK3) Cystatin	1607412_at	-1.81323	0.696005	0.582516	0.00617511	0.283644	-0.964125	-0.21118
CF201431				1617978_at	-0.926957	-0.518445	-0.303013	0.0281519	0.2403	0.360699	0.565949
CF201433		gi|10441258|gb|AAG16974.1|AF183904_1 actin-depolymerizing factor 2 [Petunia x hybrida]	(Q4JHK7) Actin depolymerizing factor	1607352_at	-0.292459	-0.405423	0.0122157	0.182575	0.272468	-0.19696	0.2688
CF201445				1612714_x_at	-0.0661715	-0.132225	-0.00354194	-0.0350953	0.154649	-0.0796484	0.136787
CF201449		gi|17528956|gb|AAL38688.1| unknown protein [Arabidopsis thaliana]	(P58684) Probable microsomal signal peptidase 25 kDa subunit (EC 3.4.-.-) (SPase 25 kDa subunit) (SPC25)	1608445_at	0.169751	-0.228645	-0.0611928	-0.226181	0.236249	-0.0218933	0.0641493
CF201452			(Q9FZD2) T1K7.16 protein (Hypothetical protein At1g26470)	1616517_at	0.528353	0.528491	0.307563	0.193841	-0.403371	-0.974362	-1.09288
CF201457		gi|21954717|gb|AAM83095.1|AF525402_1 SOS2-like protein kinase [Glycine max]	(Q8LK24) SOS2-like protein kinase	1608084_x_at	-0.130535	0.0282848	0.132395	0.0533331	0.000455399	-0.151381	0.045768
CF201457		gi|21954717|gb|AAM83095.1|AF525402_1 SOS2-like protein kinase [Glycine max]	(Q8LK24) SOS2-like protein kinase	1617703_at	-0.588548	0.178561	-0.199445	0.0332169	-0.257154	0.276927	0.334235
CF201459		gi|16588840|gb|AAL26914.1|AF323592_1 putative 20S proteasome beta subunit 5 [Prunus persica]	(O24361) Proteasome subunit beta type 5 precursor (EC 3.4.25.1) (20S proteasome subunit E) (Proteasome epsilon chain)	1611607_at	-0.147682	-0.208448	-0.171072	-0.0541083	0.121066	0.0866163	0.299885
CF201466		gi|7269021|emb|CAB80754.1| tryptophan synthase alpha 1-like protein [Arabidopsis thaliana]	(O22765) Putative tryptophan synthase alpha 1 chain	1619151_at	0.908134	0.320876	-0.0374647	0.0112244	-0.531067	-0.659727	-0.818383
CF201468				1620365_at	-0.0672475	-0.0364875	0.0598144	-0.053692	0.0951169	-0.0745365	0.0661492
CF201469			(O23950) Endo-xyloglucan transferase (Fragment)	1608180_at	1.30254	-0.114746	0.311539	-0.468919	-0.589607	-0.903759	-1.16075
CF201527		gi|27754526|gb|AAO22710.1| putative short chain alcohol dehydrogenase [Arabidopsis thaliana]	(Q8LFZ4) Short chain alcohol dehydrogenase-like	1608541_s_at	0.159808	0.492542	0.455427	0.260143	-0.313365	-1.11001	-0.645883
CF201528		gi|19699369|gb|AAL91294.1| AT5g06970\/MOJ9_14 [Arabidopsis thaliana]	(Q8RX56) AT5g06970/MOJ9_14	1612475_x_at	0.0132807	-0.0520005	-0.400118	-0.105888	0.107621	0.331099	0.00533434
CF201529		gi|1360725|emb|CAA87068.1| non-photosynthetic ferredoxin [Citrus sinensis]	(Q39648) Non-photosynthetic ferredoxin precursor	1610214_at	-0.0560683	0.0645512	0.0687	0.119888	-0.0283451	-0.128575	-0.0564048
CF201533		gi|7739779|gb|AAF69010.1|AF257777_1 H+-pyrophosphatase [Vitis vinifera]	(Q9M4S1) H+-pyrophosphatase (EC 3.6.1.1)	1620928_at	-0.401178	0.150363	0.213707	0.137301	0.240931	-0.508027	-0.0167415
CF201533		gi|7739779|gb|AAF69010.1|AF257777_1 H+-pyrophosphatase [Vitis vinifera]	(Q9M4S1) H+-pyrophosphatase (EC 3.6.1.1)	1612831_s_at	-0.0407546	0.518297	0.112425	0.132045	-0.161195	-0.343408	-0.441756
CF201540				1612870_s_at	0.664652	0.101317	0.14364	0.356475	-0.136103	-1.20657	-0.70414
CF201541		gi|50726385|dbj|BAD33996.1| integral membrane protein-like [Oryza sativa (japonica cultivar-group)]	(Q69M22) Integral membrane protein-like	1611331_at	0.523248	0.127608	-0.104165	0.185621	-0.613945	-0.197294	-0.189204
CF201563				1614404_x_at	0.0860116	0.738231	-0.0631678	-0.137511	-0.221099	-0.516704	-0.239031
CF201636		gi|6714413|gb|AAF26101.1|AC012328_4 unknown protein [Arabidopsis thaliana]	(Q9M9P5) T17B22.4 protein	1607247_at	-0.375635	-0.389861	-0.0885993	0.164493	0.332674	0.0321113	0.167321
CF201650		gi|6630734|emb|CAB64217.1| caffeic acid O-methyltransferase-like protein [Arabidopsis thaliana]	(Q9SCP7) Caffeic acid O-methyltransferase-like protein (AT3g53140/T4D2_70)	1615085_at	0.234753	-0.499519	-0.313123	0.119648	0.0500614	0.0687181	0.189656
CF201654		gi|15214148|sp|Q9C7F5|NTF2_ARATH Nuclear transport factor 2 (NTF-2)	(Q9C7F5) Nuclear transport factor 2 (NTF-2)	1615277_at	0.159064	-0.00244131	0.140328	0.0825803	-0.0624059	-0.301405	-0.066526
CF201661		gi|41053058|dbj|BAD07988.1| hypothetical protein [Oryza sativa (japonica cultivar-group)]	(Q6Z6Y3) Hypothetical protein P0576F08.31	1622172_at	0.286622	-0.161143	0.343401	-0.0247119	-0.157591	-0.365835	-0.0564889
CF201663				1615627_s_at	-0.051147	0.166148	0.0985329	0.0901813	-0.200292	-0.0561741	-0.0810055
CF201666		gi|15146300|gb|AAK83633.1| At1g23780\/F5O8_31 [Arabidopsis thaliana]	(Q9ZUB8) F5O8.33 protein (At1g23780/F5O8_31)	1607348_at	-0.402355	-0.095482	-0.155533	0.0739339	-0.0215	0.141199	0.343698
CF201667			(Q945T0) RALF	1619881_at	0.696354	0.137514	0.0756725	-0.238116	-0.358052	-0.319274	-0.328809
CF201671				1621390_at	-0.322181	-0.0848868	0.0812991	0.0210319	0.0172625	-0.074252	0.290135
CF201676		gi|170072|gb|AAA03580.1| calmodulin	(P62200) Calmodulin 1/11/16 (CaM 1/11/16)	1613576_s_at	-0.857118	-0.399265	-0.168279	0.0234432	0.00651735	0.574412	0.367166
CF201679		gi|13509290|emb|CAA29736.2| unnamed protein product [Glycine max]	(P07816) Chloroplast 30S ribosomal protein S19	1613911_s_at	-0.1151	-0.283941	-0.213986	1.07783	-0.551378	-0.0186056	-0.706566
CF201679		gi|13509290|emb|CAA29736.2| unnamed protein product [Glycine max]	(P07816) Chloroplast 30S ribosomal protein S19	1622744_at	-0.385914	-0.417218	0.203312	0.733025	-0.300456	0.271146	-0.613482
CF201680			(Q7XC34) Putative nucleic acid binding protein	1621710_at	-0.157627	-0.500181	-0.234532	0.112619	0.262945	0.005393	0.335327
CF201754				1612718_s_at	-0.235969	0.274533	0.0586158	-0.351681	-0.0754536	0.0269012	0.199476
CF201757				1607020_x_at	0.0604232	-0.29478	0.0100035	-0.115025	0.146645	0.00545359	0.13872
CF201768		gi|402552|emb|CAA49506.1| ketol-acid reductoisomerase [Arabidopsis thaliana]	(Q05758) Ketol-acid reductoisomerase, chloroplast precursor (EC 1.1.1.86) (Acetohydroxy-acid reductoisomerase) (Alpha-keto-beta-hydroxylacil reductoisomerase)	1622547_at	-0.109331	-0.0655012	0.183585	0.0410008	0.255396	-0.362247	-0.0273456
CF201769		gi|19698843|gb|AAL91157.1| unknown protein [Arabidopsis thaliana]	(O82329) Hypothetical protein At2g14910	1614546_at	0.0395832	-0.238375	-0.165519	-0.182357	0.232824	0.0416059	0.198145
CF201785		gi|2981475|gb|AAC06319.1| putative cinnamyl alcohol dehydrogenase [Malus x domestica]	(O65152) Putative cinnamyl alcohol dehydrogenase	1612126_at	0.00765366	-0.0682565	0.0243075	0.0380225	0.0758048	-0.147783	0.0574273
CF201787		gi|3928760|dbj|BAA34702.1| homolog to plastid-lipid-associated protein [Citrus unshiu]	(P80471) Light-induced protein, chloroplast precursor (Chloroplastic drought-induced stress protein CDSP-34)	1610891_x_at	-0.413713	-0.0845318	-0.0461306	-0.00569825	0.222055	0.0971764	0.144777
CF201787		gi|3928760|dbj|BAA34702.1| homolog to plastid-lipid-associated protein [Citrus unshiu]	(P80471) Light-induced protein, chloroplast precursor (Chloroplastic drought-induced stress protein CDSP-34)	1622129_s_at	-0.826633	-0.0230579	-0.116342	0.0662859	0.198702	0.21383	0.232712
CF201793		gi|29893606|gb|AAP06860.1| hypothetical protein [Oryza sativa (japonica cultivar-group)]	(Q8VY68) Hypothetical protein At4g08230	1622251_s_at	-0.129846	-0.0716603	0.0440958	-0.135511	0.199374	-0.122557	0.171701
CF201800				1611941_at	-0.226496	-0.402979	-0.189524	0.961642	0.212235	-0.0652539	-1.15098
CF201806				1618271_at	-0.077146	-0.0978713	-0.0784725	-0.150361	-0.0858726	0.122747	0.308655
CF201808				1620361_at	-0.484854	-0.374914	-0.345185	-0.386836	0.00437364	0.610294	0.518697
CF201815		gi|15450579|gb|AAK96561.1| AT4g02920\/T4I9_20 [Arabidopsis thaliana]	(Q8L9E5) Hypothetical protein	1609203_at	-0.465722	-0.0333045	-0.505055	0.00106809	0.426732	0.438704	-0.162029
CF201816			(Q7PCB5) Putative phytosulfokine peptide precursor	1613952_at	0.0145483	0.196519	0.379888	-0.127518	0.187972	-0.446506	-0.40677
CF201816			(Q7PCB5) Putative phytosulfokine peptide precursor	1617372_x_at	0.0319719	0.157125	0.200852	-0.155222	-0.0208193	-0.182713	-0.0763721
CF201816			(Q7PCB5) Putative phytosulfokine peptide precursor	1612224_s_at	-0.334708	0.163448	0.147693	0.0475475	-0.0687911	-0.0193405	0.00815836
CF201821				1606726_s_at	-0.93145	0.301908	0.393061	0.228193	0.387314	-0.285183	-0.667129
CF201902				1621019_at	0.177326	0.300606	0.229204	-0.177335	-0.295361	-0.27878	-0.0863953
CF201906		gi|5668644|emb|CAB51659.1| putative protein [Arabidopsis thaliana]	(O22975) T19F6.4 protein (Hypothetical protein At4g24160/T19F6_150)	1611488_at	-0.168715	-0.403137	-0.44861	-0.01191	0.0317203	0.522379	0.227833
CF201907				1620264_x_at	0.0357334	-0.0545642	0.0136787	0.179796	-0.0365448	-0.453713	0.219882
CF201911		gi|51854269|gb|AAU10650.1| unknown protein [Oryza sativa (japonica cultivar-group)]	(Q688X9) Hypothetical protein OJ1115_B06.15	1612871_at	-0.256582	0.0843518	-0.0475148	-0.0672105	-0.0717735	0.132531	0.180089
CF201914		gi|15222433|ref|NP_172233.1| scarecrow-like transcription factor 14 (SCL14) [Arabidopsis thaliana]	(Q7X9T5) SCARECROW-like protein	1616776_at	-0.461777	0.158429	-0.217166	-0.286554	-0.133081	0.355263	0.363592
CF201915		gi|42761389|dbj|BAD11657.1| coated vesicle membrane protein-like [Oryza sativa (japonica cultivar-group)]	(Q6YZD2) Coated vesicle membrane protein-like	1611889_at	-0.268119	-0.00497497	0.17998	0.0442816	0.127668	-0.162022	0.0323911
CF201916		gi|54290901|dbj|BAD61584.1| putative selenoprotein O [Oryza sativa (japonica cultivar-group)]	(Q5ZA96) Putative selenoprotein O	1616680_at	-0.808042	-0.233623	0.236799	0.254934	0.125412	-0.140876	0.273698
CF201916		gi|54290901|dbj|BAD61584.1| putative selenoprotein O [Oryza sativa (japonica cultivar-group)]	(Q5ZA96) Putative selenoprotein O	1616367_x_at	-0.220364	0.0026044	0.103469	0.102489	0.017827	-0.0676445	0.0359599
CF201922				1606782_x_at	0.326551	-0.341861	0.127625	0.160442	-0.052182	-0.430885	0.0573584
CF201923		gi|41323261|gb|AAR99826.1| alcohol acyl transferase [Malus x domestica]	(Q3ZPN4) Anthraniloyal-CoA: methanol anthraniloyal transferase	1613940_at	0.384275	0.12181	0.156161	-0.0677667	-0.175875	-0.436795	-0.129321
CF201925		gi|2832357|emb|CAA74400.1| HMG protein [Arabidopsis thaliana]	(O49595) HMG protein (At3g51880/ORF13) (Hypothetical protein)	1612752_at	0.0960888	0.277522	0.22146	0.125276	-0.0922057	-0.481658	-0.30731
CF201932			(Q3HRX6) Hypothetical protein (40S ribosomal protein S7-like protein)	1619008_x_at	0.0840312	0.262534	0.162215	0.072711	-0.108585	-0.295858	-0.272889
CF201932			(Q3HRX6) Hypothetical protein (40S ribosomal protein S7-like protein)	1606986_at	-0.160738	0.108589	-0.0816325	-0.153286	0.080541	0.179047	-0.0093763
CF201934		gi|20260310|gb|AAM13053.1| unknown protein [Arabidopsis thaliana]	(Q8RWI9) Hypothetical protein At3g21090	1616526_at	0.121665	-0.142417	-0.026265	-0.0192673	0.113083	0.0904929	-0.166428
CF201937		gi|30103012|gb|AAP21425.1| putative translation elongation factor P [Oryza sativa (japonica cultivar-group)]	(Q84M44) Putative translation elongation factor P	1619692_x_at	-0.128323	-0.201079	0.104384	-0.0990882	0.0831498	0.102339	0.102601
CF202008				1617139_s_at	0.0606585	0.000474346	0.0691296	-0.0498784	0.0431111	-0.111118	-0.0211822
CF202008				1622240_x_at	0.0398922	0.0751388	0.0873364	-0.0685888	0.0177379	-0.0871867	-0.0758303
CF202010				1609436_at	-0.0200937	0.116569	0.0829188	0.065043	-0.0915338	-0.109611	-0.0603366
CF202020		gi|28827308|gb|AAO50498.1| unknown protein [Arabidopsis thaliana]	(Q8GWP6) Hypothetical protein At1g05720/F3F20_17 (Hypothetical protein At1g05720)	1620777_at	0.147317	-0.390197	0.00740301	0.17521	0.00899316	-0.176642	0.142976
CF202021				1618737_x_at	0.126163	0.210549	0.114572	0.161599	0.0530042	-0.483128	-0.326523
CF202023				1616553_s_at	-0.201532	-0.183676	-0.271791	-0.0418523	-0.037684	0.253967	0.360106
CF202023				1621680_x_at	-0.313928	-0.197716	-0.229627	-0.187623	0.00912625	0.427123	0.312456
CF202026				1607340_s_at	-0.980786	-0.261206	0.0143617	0.134964	0.329054	0.0688883	0.317002
CF202027		gi|54290256|dbj|BAD61188.1| cytochrome P450-like [Oryza sativa (japonica cultivar-group)]	(Q5ZE52) Cytochrome P450-like	1617087_at	-0.533497	0.494558	0.267879	-0.0626027	0.086352	-0.262759	-0.245563
CF202028				1611622_at	-0.378467	-0.295802	-0.0977709	-0.274796	-0.0381045	0.386167	0.458626
CF202029		gi|14423476|gb|AAK62420.1|AF386975_1 flavanone 3-hydroxylase-like protein [Arabidopsis thaliana]	(Q8H8H7) Putative flavanone 3-hydroxylase	1608379_at	-0.0794019	-0.0633869	-0.23758	0.193929	0.736135	-0.61705	-0.345963
CF202031			(Q6CQD9) Similarities with sp|Q8TGM6 Saccharomyces cerevisiae Hypothetical 14.3 kDa protein	1606897_x_at	-2.93782	-0.881081	-0.921393	0.350299	0.822788	-0.674657	1.08977
CF202032				1617560_s_at	0.140438	-0.176864	-0.0079727	0.141703	-0.0679127	-0.142524	0.0779145
CF202035		gi|22830573|dbj|BAC15625.1| glutathione S-transferase [Cucurbita maxima]	(Q8GT24) Glutathione S-transferase	1621636_s_at	-0.093879	0.537781	0.137199	0.0162993	0.0307547	-0.376567	-0.497533
CF202045		gi|27754615|gb|AAO22753.1| unknown protein [Arabidopsis thaliana]	(Q84JC0) Hypothetical protein At5g40530	1613734_at	-0.204328	0.133389	0.239843	-0.0351787	0.056526	-0.211139	-0.0371167
CF202046				1608007_x_at	-0.440145	-0.263589	-0.147441	-0.29838	0.358714	0.0762058	0.461934
CF202068		gi|38346147|emb|CAD40678.2| OSJNBb0118P14.7 [Oryza sativa (japonica cultivar-group)]	(Q7XVF8) OSJNBb0118P14.7 protein	1609587_at	-0.250491	-0.105186	-0.109465	-0.108055	0.101728	0.233331	0.17163
CF202125		gi|20514369|gb|AAM23005.1|AF502434_1 orcinol O-methyltransferase [Rosa hybrid cultivar]	(Q8GU23) Orcinol O-methyltransferase 2 (EC 2.1.1.6)	1619517_at	0.653618	0.136542	-0.108467	-0.408236	-0.218414	-0.245922	-0.083569
CF202128			(Q6CQD9) Similarities with sp|Q8TGM6 Saccharomyces cerevisiae Hypothetical 14.3 kDa protein	1615294_x_at	-3.33726	-0.848338	-0.611842	0.51559	0.80198	-0.872379	0.979628
CF202132			(Q8VYU9) At2g46730/F19D11.1 (Expressed protein) (Hypothetical protein)	1615033_x_at	-0.441299	-0.129515	-0.102958	-0.0710176	0.126564	0.219994	0.274866
CF202132			(Q8VYU9) At2g46730/F19D11.1 (Expressed protein) (Hypothetical protein)	1613302_at	-0.643023	-0.0171405	-0.377457	-0.190851	-0.0877501	0.585477	0.360685
CF202144			(Q84W78) Putative tropinone reductase (Fragment)	1611943_at	-0.315759	-0.04837	0.042184	-0.116305	0.335965	0.00866861	0.0130361
CF202149			(Q940B0) Putative 60S ribosomal protein	1607975_s_at	0.0486992	-0.0952608	0.166021	0.0351945	0.185064	-0.309172	-0.0908982
CF202151		gi|34905792|ref|NP_914243.1| P0401G10.22 [Oryza sativa (japonica cultivar-group)]	(Q5JN26) Receptor protein kinase-like	1610265_at	0.140876	0.0990736	0.136949	0.0597916	0.0830331	-0.35611	-0.244794
CF202152			(Q5ZCK9) Putative sterol-C5(6)-desaturase	1616851_at	0.570765	-0.0613632	9.79503e-05	-0.108394	-0.0656901	-0.228539	-0.28691
CF202159		gi|21553377|gb|AAM62470.1| putative signal recognition particle receptor beta subunit [Arabidopsis thaliana]	(Q5XVE5) Hypothetical protein	1615845_s_at	-0.255623	-0.08655	-0.053119	-0.0508427	0.178241	-0.133401	0.319845
CF202159		gi|21553377|gb|AAM62470.1| putative signal recognition particle receptor beta subunit [Arabidopsis thaliana]	(Q5XVE5) Hypothetical protein	1620961_x_at	-0.285382	-0.115672	-0.0629676	-0.0554211	0.211813	-0.0471724	0.276131
CF202163		gi|53370704|gb|AAU89199.1| hypothetical protein [Oryza sativa (japonica cultivar-group)]	(Q60DJ6) Expressed protein	1608610_x_at	-0.0801395	-0.418946	-0.304855	-0.284873	0.280718	0.30222	0.296176
CF202163		gi|53370704|gb|AAU89199.1| hypothetical protein [Oryza sativa (japonica cultivar-group)]	(Q60DJ6) Expressed protein	1613838_at	-0.184686	-0.591285	-0.354489	-0.313494	0.390945	0.334401	0.375696
CF202173				1618823_x_at	-0.0580535	-0.039457	0.205177	0.25048	-0.0337605	-0.236264	-0.154927
CF202232			(Q56X48) Hypothetical protein At4g26545	1612415_at	-0.0233587	-0.160056	0.101985	-0.0119172	-0.0265676	-0.032544	0.133037
CF202243		gi|6522542|emb|CAB61985.1| putative protein [Arabidopsis thaliana]	(Q9SN79) Hypothetical protein F1P2.140 (Hypothetical protein At3g47590)	1611815_at	0.103006	0.0384139	0.0665524	0.0660796	-0.0609108	-0.138559	-0.0925811
CF202248				1606916_at	-0.198258	-0.241819	-0.11541	-0.144057	0.172845	0.175008	0.261083
CF202250				1610698_x_at	0.211489	-0.159783	-0.190912	-0.0455768	0.0719372	-0.00177161	0.073277
CF202253		gi|6433950|emb|CAB60728.1| SUMO protein [Lycopersicon esculentum]	(Q9SMD1) SUMO protein	1613493_at	-0.40376	-0.119538	-0.0295027	0.0686883	2.87228e-05	0.0492966	0.333803
CF202256		gi|13785207|emb|CAC37355.1| putative membrane protein [Solanum tuberosum]	(Q9AR57) Putative membrane protein	1607926_at	0.85339	-0.10909	-0.0409222	0.0581381	-0.346642	-0.393427	-0.503896
CF202269		gi|974780|emb|CAA89050.1| small G protein [Beta vulgaris subsp. vulgaris]	(Q38902) RAC-like GTP binding protein ARAC1 (GTPase protein ROP3)	1617552_at	0.964139	-0.164194	-0.113907	0.0992333	-0.524863	-0.414213	-0.482101
CF202272				1621320_at	0.103938	0.106464	0.148966	0.246938	-0.107829	-0.293656	-0.305013
CF202280		gi|556418|gb|AAA69018.1| ribulose 1,5-bisphosphate carboxylase small subunit	(P10795) Ribulose bisphosphate carboxylase small chain 1A, chloroplast precursor (EC 4.1.1.39) (RuBisCO small subunit 1A)	1612848_x_at	0.490048	0.100577	0.379089	0.0377869	-0.233255	-0.545484	-0.598649
CF202285		gi|17855|emb|CAA30290.1| rubisco ssu precursor [Brassica napus]	(Q9XQB5) Ribulose-1,5-bisphosphate carboxylase small subunit	1617102_at	0.0786569	-0.00734487	0.12365	0.0995483	-0.0855058	-0.0843567	-0.148066
CF202340				1616674_at	0.112718	0.425002	-0.00479424	-0.13394	-0.0437535	-0.211672	-0.261055
CF202341				1620692_at	-0.630612	-0.74429	-0.194703	-0.140552	0.219899	0.875397	-0.0335004
CF202342				1619645_at	-0.0850881	-0.0969071	-0.0897201	-0.0025111	-0.062994	0.124568	0.184998
CF202343		gi|1332579|emb|CAA66667.1| polyubiquitin [Pinus sylvestris]	(Q4PCU0) Hypothetical protein	1617504_s_at	0.273397	0.0783555	0.223465	0.0830795	-0.059429	-0.344666	-0.392912
CF202348		gi|563335|emb|CAA83924.1| guanine nucleotide regulatory protein [Brassica napus]	(Q39336) Guanine nucleotide-binding protein beta subunit-like protein	1619885_at	0.289318	-0.138647	0.215903	0.404143	0.0782489	-0.914622	-0.324429
CF202348		gi|563335|emb|CAA83924.1| guanine nucleotide regulatory protein [Brassica napus]	(Q39336) Guanine nucleotide-binding protein beta subunit-like protein	1608577_s_at	0.0935088	-0.15837	0.202188	0.0912257	0.0805129	-0.307503	-0.065142
CF202349				1612071_s_at	-0.10634	-0.348027	0.00695796	0.594421	-0.143363	-0.0829008	-0.118514
CF202349				1617218_x_at	-0.160768	-0.106936	0.0263029	0.000599698	0.0973058	-0.00945284	0.130714
CF202354				1616230_x_at	0.031772	-0.113412	0.198402	-0.18694	0.360352	-0.3491	-0.0609586
CF202355				1606747_at	0.349093	0.304374	0.337274	-0.191683	0.0602246	-0.666211	-0.557201
CF202363		gi|168477|gb|AAA33463.1| ferredoxin-dependent glutamate synthase	(P23225) Ferredoxin-dependent glutamate synthase, chloroplast precursor (EC 1.4.7.1) (Fd-GOGAT)	1607716_at	0.268254	-0.414599	-0.552506	0.0289755	0.0605075	0.585827	-0.322705
CF202364		gi|28971736|dbj|BAC65326.1| chitinase III [Vitis vinifera]	(Q84S31) Chitinase III	1608864_s_at	1.45549	-0.0826131	-0.580514	0.0560761	-0.53912	-1.07757	-1.17534
CF202364		gi|28971736|dbj|BAC65326.1| chitinase III [Vitis vinifera]	(Q84S31) Chitinase III	1613999_x_at	1.25571	-0.114899	-0.559177	0.0485117	-0.267462	-0.684387	-0.935764
CF202367			(Q5XJD2) TRDN protein (Fragment)	1618080_at	-0.324315	0.0656199	-0.107021	-0.0704932	0.106659	0.0528329	0.214051
CF202370				1617009_at	0.507246	-0.182622	0.0531103	0.117114	0.0359911	-0.223275	-0.527777
CF202444		gi|15553476|gb|AAL01886.1|AF404590_1 chitinase 3-like protein precursor [Trichosanthes kirilowii]	(Q945U2) Chitinase 3-like protein	1617064_x_at	-0.102251	-0.089382	-0.081319	0.0254208	0.193912	-0.0565494	0.0842057
CF202446			(Q40983) Metalloendopeptidase	1610620_s_at	-0.313572	0.31845	-0.0371934	-0.0751937	0.00227125	0.04418	-0.0116949
CF202446			(Q40983) Metalloendopeptidase	1615792_x_at	-0.137629	0.195361	-0.0098446	-0.0911168	0.0335431	0.0683252	-0.0862611
CF202447		gi|3421099|gb|AAC32065.1| 20S proteasome subunit PBA1 [Arabidopsis thaliana]	(O23716) Proteasome subunit beta type. Multicatalytic endopeptidase complex, proteasome, beta subunit (EC 3.4.99.46) (AT4g31300/F8F16_120) (20S proteasome subunit PBA1)	1607612_at	0.370301	-0.213672	-0.093109	0.163645	0.0485551	-0.405947	-0.00223119
CF202451		gi|6143904|gb|AAF04450.1|AC010718_19 putative DnaJ protein\; 19794-17391 [Arabidopsis thaliana]	(Q9LPU3) T22I11.9 protein (Hypothetical protein At1g21080)	1611512_at	-0.220112	-0.279906	-0.123569	0.127434	0.106187	0.355649	-0.0714919
CF202452			(Q9M442) Putative imbibition protein (Fragment)	1613514_s_at	-0.784864	-0.650935	-0.266926	0.0873662	0.120989	0.501756	0.470711
CF202453				1622469_at	-0.270164	-0.102475	-0.0882789	-0.0611468	-0.0132292	0.471336	-0.0544964
CF202454		gi|4678927|emb|CAB41318.1| hypothetical protein [Arabidopsis thaliana]	(Q9SV06) Hypothetical protein F4F15.90 (Hypothetical protein At3g51980)	1616870_at	-0.205036	0.0579389	0.203542	0.204237	0.0743727	-0.198183	-0.211973
CF202458		gi|15450786|gb|AAK96664.1| oxysterol-binding protein [Arabidopsis thaliana]	(Q93Y40) Oxysterol-binding protein	1613218_at	-0.255453	-0.115999	0.0178638	0.0243348	0.312901	-0.133493	0.0789361
CF202459			(P52855) 60S acidic ribosomal protein P1 (L12)	1609803_s_at	0.135866	0.0758692	0.109433	-0.132217	0.0468439	-0.142035	-0.125358
CF202459			(P52855) 60S acidic ribosomal protein P1 (L12)	1618288_at	0.00929321	-0.400069	-0.108244	-0.430419	0.263973	0.282028	0.200717
CF202460		gi|4587570|gb|AAD25801.1|AC006550_9 Strong similarity to gi|2244833 centromere protein homolog from Arabidopsis thaliana chromosome 4 contig gb|Z97337. ESTs gb|T20765 and gb|AA586277 come from this gene	(Q9SA62) F10O3.10 protein	1609839_at	-0.0196931	-0.336589	-0.732046	0.310414	0.666575	0.220455	-0.67316
CF202464		gi|34896966|ref|NP_909829.1| putative heat shock protein [Oryza sativa]	(Q94H83) Putative heat shock protein	1619332_at	-0.0761878	0.0238007	-0.0778055	-0.050038	-0.0802754	0.122498	0.12022
CF202469		gi|38679337|gb|AAR26490.1| harpin binding protein 1 [Vitis sp. NL-2003]	(Q5QJA3) Harpin binding protein 1	1607276_at	-0.107172	-0.0752557	-0.0570158	-0.00676145	0.169685	0.0310753	0.0275216
CF202478			(Q84VF8) Putative transcription factor BTF3	1612563_s_at	0.206984	0.162881	0.260228	-0.0745333	-0.150755	-0.295584	-0.211953
CF202482				1609760_at	0.100248	0.0270109	-0.223774	0.140031	-0.667067	0.0981856	0.322713
CF202482				1612011_s_at	-0.179205	-0.0865516	-0.130514	0.0722633	-0.334541	0.202316	0.340947
CF202489		gi|14517356|gb|AAK62569.1| AT4g15540\/dl3810w [Arabidopsis thaliana]	(Q93W28) AT4g15540/dl3810w (Hypothetical protein) (Expressed protein)	1606598_at	-0.146201	-0.173468	-0.191919	-0.145169	0.0673224	0.183822	0.317641
CF202492			(Q6GKV1) Hypothetical protein At5g63220	1613953_at	0.0349126	-0.191539	-0.126222	-0.075022	0.16528	0.105887	0.0520533
CF202496				1607491_at	0.0227461	-0.0130315	0.0721972	-0.0655335	0.183747	-0.176547	-0.0505853
CF202503				1622846_x_at	-0.0586185	-0.298456	-0.134098	-0.168815	0.28558	-0.0121071	0.281359
CF202508		gi|1134968|gb|AAB05641.1| protein disulphide isomerase PDI	(Q43116) Protein disulfide-isomerase precursor (EC 5.3.4.1) (PDI)	1608112_at	-0.000568136	-0.107164	0.161506	0.169939	0.0443277	-0.206618	-0.103537
CF202514				1615833_s_at	-0.796769	-0.293687	-0.169955	-0.133773	0.64856	-0.0673789	0.363183
CF202514				1620949_x_at	-0.547127	-0.0900227	-0.136437	-0.280002	0.54249	0.129638	0.127307
CF202519		gi|100196|pir||S14305 chlorophyll a\/b-binding protein (cab-11) - tomato	(Q7M1K9) Chlorophyll a/b-binding protein (cab-11)	1608311_at	0.226161	0.846498	0.890949	-0.342393	-0.106842	-1.84046	-2.46456
CF202536		gi|19715589|gb|AAL91618.1| At2g41350\/F13H10.10 [Arabidopsis thaliana]	(Q9ZVC0) Expressed protein (At2g41350/F13H10.10) (Hypothetical protein)	1611701_at	0.156171	-0.297558	-0.099757	-0.13382	0.142518	0.0664838	0.10628
CF202537		gi|2232254|gb|AAB62248.1| old-yellow-enzyme homolog [Catharanthus roseus]	(O23777) Old-yellow-enzyme homolog	1621543_x_at	-0.114097	0.236912	-0.00660973	-0.0626861	-0.125825	-0.0429782	0.0807042
CF202538		gi|14532466|gb|AAK63961.1| At1g64520\/F1N19_10 [Arabidopsis thaliana]	(Q6XJF4) 26S proteasome subunit RPN12	1615678_at	-0.00037117	-0.00576322	-0.0557071	-0.0428492	0.0983453	-0.156758	0.142481
CF202548		gi|33329392|gb|AAQ10093.1| class IV chitinase [Vitis vinifera]	(Q7XAU6) Class IV chitinase	1607557_at	-6.13789	-3.08986	-1.77399	-0.691792	1.08493	0.848019	1.02543
CF202616		gi|20197257|gb|AAC28988.2| putative ABC transporter\; alternative splicing isoform gene prediction data combined with cDNA alignment data to generate this model [Arabidopsis thaliana]	(O80962) Putative ABC transporter; alternative splicing isoform gene prediction data combined with cDNA alignment data to generate this model	1611528_at	-0.785617	-0.0927943	-0.140919	-0.30741	0.171231	0.296995	0.49831
CF202620		gi|13430184|gb|AAK25759.1|AF334839_1 ribosomal protein L18a [Castanea sativa]	(P51418) 60S ribosomal protein L18a-1	1620727_at	0.24833	-0.0618959	0.298161	0.0731539	0.00720322	-0.488628	-0.226229
CF202623			(O82256) Putative zinc finger protein CONSTANS-LIKE 13	1607014_at	-0.385558	-0.142612	0.108973	0.0215951	0.373894	-0.245725	0.132065
CF202625		gi|2244749|emb|CAB10172.1| hydroxymethyltransferase [Arabidopsis thaliana]	(Q58A18) Hypothetical protein 6F11 (Fragment)	1612241_at	1.23998	-0.497244	-0.172921	-0.384421	-0.59127	-0.439371	-0.192232
CF202631		gi|47847547|dbj|BAD21599.1| nucleolar RNA-binding Nop10p-like protein [Oryza sativa (japonica cultivar-group)]	(Q6K950) Nucleolar RNA-binding Nop10p-like protein	1615032_s_at	0.0864706	0.0497975	0.245213	-0.11805	-0.117997	-0.14736	-0.0409072
CF202635		gi|18855022|gb|AAL79714.1|AC091774_5 putative senescence-associated protein [Oryza sativa]	(Q5Z9N6) Putative ERD7 protein	1620878_at	-0.0625273	-0.0549457	-0.0531277	0.0633234	0.0139124	0.135276	-0.0542775
CF202653		gi|3947719|emb|CAA10101.1| ribosomal protein S28 [Prunus persica]	(Q9ZNS5) Ribosomal protein S28	1620941_at	0.110086	0.245346	0.502791	0.12954	0.0368006	-0.85561	-0.630471
CF202711				1617458_at	0.255902	-0.101799	0.488891	-0.222869	0.42138	-0.926466	-0.417987
CF202711				1611427_x_at	0.333694	-0.0374754	0.558774	-0.220902	0.291509	-0.828748	-0.62722
CF202711				1622724_s_at	0.210301	0.171502	0.244726	0.028437	0.0961427	-0.553296	-0.39272
CF202713		gi|33772193|gb|AAQ54533.1| putative DnaJ protein [Malus x domestica]	(Q6V8R2) Putative DnaJ protein (Fragment)	1614750_s_at	-0.70819	-0.661897	-0.511557	-0.0669645	-0.00282991	0.667782	0.597495
CF202715				1617453_at	0.0175039	0.0161254	0.0797041	-0.108831	0.134162	-0.202272	0.0367169
CF202726				1621847_at	-0.211845	0.130753	-0.0859921	-0.0826217	-0.406745	0.133158	0.383177
CF202730				1613704_at	-0.224392	-0.582282	-0.482712	-0.178966	-0.256333	0.299724	0.855231
CF202732			(Q03685) Luminal binding protein 5 precursor (BiP 5) (78 kDa glucose-regulated protein homolog 5) (GRP 78-5)	1612361_at	-0.266426	-0.314686	0.163102	0.25656	0.270847	-0.247262	0.00182968
CF202745		gi|56806536|dbj|BAD83437.1| hypothetical protein [Nicotiana tabacum]	(Q5M9R1) Hypothetical protein orf138c (Hypothetical protein orf138b)	1616268_x_at	-0.625745	-0.592748	-0.732738	-0.0230972	0.360698	0.710804	0.241468
CF202746				1621176_at	-0.200786	-0.584229	-0.045442	0.137203	0.433483	-0.165472	0.204175
CF202746				1607506_x_at	-0.200077	-0.532186	-0.0698639	0.118067	0.35616	-0.0682596	0.22179
CF202748		gi|2316016|gb|AAC49791.1| MRP-like ABC transporter [Arabidopsis thaliana]	(O24510) MRP-like ABC transporter	1616929_at	-0.941584	-1.00043	-0.856248	-0.277728	0.328117	0.564019	0.901847
CF202811				1616965_at	-0.267167	0.0207342	-0.232826	-0.0936043	-0.106746	0.426005	0.129931
CF202816				1622888_s_at	0.268122	-0.447331	0.0426717	0.231694	-0.148272	-0.179451	0.101328
CF202818			(Q9SZZ5) Hypothetical protein L73G19.50 (Hypothetical protein AT4g25670)	1610726_x_at	0.0132766	-0.264281	-0.0949443	-0.122598	0.159667	0.139382	0.117481
CF202818			(Q9SZZ5) Hypothetical protein L73G19.50 (Hypothetical protein AT4g25670)	1607424_at	0.072104	-0.312835	-0.0818002	-0.188814	0.0568126	0.198675	0.181013
CF202826				1610347_s_at	-0.78507	-0.19244	0.102373	-0.0138551	0.288	0.117691	0.232204
CF202828		gi|13752460|gb|AAK38666.1| rhizome dirigent protein [Podophyllum peltatum]	(Q94KL6) Rhizome dirigent protein (Fragment)	1606770_s_at	1.47234	0.620704	0.310062	-0.17423	-1.99912	-3.20114	-2.30211
CF202835		gi|13430436|gb|AAK25840.1|AF360130_1 unknown protein [Arabidopsis thaliana]	(Q9C5N4) Hypothetical protein At1g55680	1618745_at	-0.477773	0.00922403	-0.0690422	-0.0904	0.12962	0.130651	0.256014
CF202835		gi|13430436|gb|AAK25840.1|AF360130_1 unknown protein [Arabidopsis thaliana]	(Q9C5N4) Hypothetical protein At1g55680	1615765_x_at	-0.394298	0.0309841	-0.0691762	-0.163932	0.043638	0.219521	0.234629
CF202835		gi|13430436|gb|AAK25840.1|AF360130_1 unknown protein [Arabidopsis thaliana]	(Q9C5N4) Hypothetical protein At1g55680	1610604_s_at	-0.588954	-0.210044	-0.0766922	-0.310162	0.0998214	0.371932	0.433128
CF202844			(O04214) Putative G protein coupled receptor	1620229_at	0.0394352	-0.164292	-0.0466969	-0.0177628	0.108666	-0.0243929	0.0875217
CF202852			(Q8L5P9) Putative ubiquitin-conjugating enzyme	1618567_at	0.143369	0.289185	0.0395867	-0.112846	-0.158079	-0.263847	-0.0117247
CF202854				1619988_s_at	-1.53774	0.0432967	-0.133962	0.92886	0.211261	-0.544637	-0.0487862
CF202859		gi|7572911|emb|CAB87412.1| putative protein [Arabidopsis thaliana]	(Q93W03) AT3g56130/F18O21_90	1606515_at	0.073907	0.299099	0.446295	-0.137226	0.127474	-0.536346	-0.592127
CF202918		gi|14091665|gb|AAK53813.1|AF370443_1 Ran binding protein-1 [Lycopersicon esculentum]	(Q94K24) Ran binding protein-1	1611469_x_at	0.0903568	0.0664164	-0.0431687	-0.0197966	-0.0173104	-0.10875	0.0227539
CF202919				1612238_s_at	0.267084	0.0796752	-0.0225116	-0.0773765	-0.40501	-0.0322718	0.103584
CF202919				1610947_at	-0.259197	0.155858	0.0118422	-0.0640571	-0.318043	0.125276	0.254204
CF202924				1606649_x_at	-0.694734	-0.395318	-0.156541	-0.227195	0.545932	0.0748221	0.440626
CF202925		gi|50251955|dbj|BAD27890.1| putative vacuolar protein sorting\; Vps29p [Oryza sativa (japonica cultivar-group)]	(Q6ETY0) Putative vacuolar protein sorting; Vps29p	1611308_at	0.287235	-0.0433761	0.197243	0.135997	-0.145474	-0.356204	-0.18662
CF202930				1622826_x_at	0.0710014	-0.0343529	0.101191	0.111511	0.0828532	-0.265129	-0.106509
CF202933				1613718_s_at	0.385544	-0.0862021	-0.0202752	-0.0557315	0.0450951	-0.268329	-0.0870196
CF202937		gi|38345183|emb|CAE03339.2| OSJNBb0005B05.6 [Oryza sativa (japonica cultivar-group)]	(Q7FAZ2) OSJNBb0005B05.6 protein	1617363_at	0.517806	0.11892	-0.469496	0.493704	0.217189	-0.316727	-1.37081
CF202961		gi|28207685|gb|AAO32066.1| Erwinia induced protein 2 [Solanum tuberosum]	(Q84XG6) Erwinia induced protein 2	1622392_at	-0.351772	0.112536	0.46201	-0.0139425	-0.124361	-0.143599	-0.0820085
CF202963		gi|10732644|gb|AAG22488.1|AF195868_1 pyruvate decarboxylase 1 [Vitis vinifera]	(Q9FVE1) Pyruvate decarboxylase 1 (Fragment)	1611322_at	-0.331018	-0.115035	-0.0332338	0.212847	0.340915	-0.116383	-0.0643035
CF202966		gi|23397257|gb|AAN31910.1| putative long-chain acyl-CoA synthetase [Arabidopsis thaliana]	(Q8H151) Putative long-chain acyl-CoA synthetase (Acyl-activating enzyme 13)	1609153_at	1.04557	-0.442427	-0.429324	-0.210624	0.018041	-0.353479	-0.325784
CF202967				1610100_x_at	0.0646368	-0.345653	0.0390984	0.077639	0.249509	-0.213729	0.0473397
CF202968				1620097_x_at	-1.38878	-0.620461	-1.43936	1.13598	1.16204	-1.08784	-0.529
CF203022			(Q9ATW1) Cinnamyl alcohol dehydrogenase	1622503_at	0.852742	0.0843463	-0.175435	-0.217374	0.425269	-0.710404	-1.20337
CF203023		gi|28950668|gb|AAO63266.1| legumin-like protein [Zea mays]	(Q8LA49) Globulin-like protein	1607320_s_at	-2.72285	-1.77706	-1.33832	-0.757352	0.754651	0.801312	1.09746
CF203027		gi|32488638|emb|CAE03431.1| OSJNBa0032F06.14 [Oryza sativa (japonica cultivar-group)]	(Q7XPW7) OSJNBa0032F06.14 protein	1608483_at	0.181197	0.11699	0.102874	-0.0623827	-0.113787	-0.0361024	-0.233331
CF203054			(Q9LTW6) Emb|CAB71107.1	1621958_at	-0.429105	-0.143279	-0.00461681	-0.2712	0.100253	0.153089	0.424895
CF203056				1606461_at	0.144972	0.00949185	-0.0350423	-0.172996	-0.118517	-0.0944078	0.222678
CF203061		gi|16226812|gb|AAL16268.1|AF428338_1 AT5g66680\/MSN2_7 [Arabidopsis thaliana]	(Q8LDT6) Dolichyl-di-phosphooligosaccharide-protein glycotransferase (Oligosaccharyltransferase)-like	1619003_at	-0.166097	0.00654176	0.127518	-0.21007	0.258592	-0.131796	0.0542114
CF203062				1614615_s_at	-0.128406	-0.104071	0.132184	0.145773	-0.10583	0.0227023	0.0105636
CF203063				1609375_s_at	0.530372	0.193583	0.072621	-0.404757	-0.0882583	-0.218371	-0.313088
CF203227				1621972_s_at	-0.451205	0.0441235	-0.00923486	-0.182881	-0.0216533	0.162212	0.332102
CF203228		gi|7862066|gb|AAF70460.1|AF240445_1 polyubiquitin [Populus tremula x Populus tremuloides]	(Q9M551) Polyubiquitin	1620629_x_at	0.138756	-0.0211618	-0.105769	-0.0189048	0.0775727	-0.146285	0.0544998
CF203231				1610994_x_at	-0.0912425	0.0396988	-0.0350589	0.106355	0.0589468	-0.0320652	-0.0571427
CF203233		gi|10441256|gb|AAG16973.1|AF183903_1 actin-depolymerizing factor 1 [Petunia x hybrida]	(Q9FVI2) Actin-depolymerizing factor 1 (ADF 1)	1618754_at	0.286691	-0.277961	0.0936237	0.152046	0.18118	-0.491505	-0.101413
CF203236		gi|34909600|ref|NP_916147.1| P0435B05.20 [Oryza sativa (japonica cultivar-group)]	(Q9FNM0) Arabidopsis thaliana genomic DNA, chromosome 5, P1 clone:MCL19 (Hypothetical protein At5g46020; MCL19.6) (Hypothetical protein At5g46020)	1614239_at	-0.420011	-0.298786	0.0028836	-0.0234396	0.0757189	0.163651	0.355868
CF203238				1611417_at	-0.152003	-0.0692608	0.126917	0.0604774	0.0612529	-0.130673	0.077692
CF203243		gi|13878029|gb|AAK44092.1|AF370277_1 putative 40S ribosomal protein S19 [Arabidopsis thaliana]	(Q9SGA6) 40S ribosomal protein S19-1	1612807_at	0.0122571	0.168118	0.379613	0.0472947	0.00792242	-0.50588	-0.279599
CF203247				1617010_s_at	0.068913	0.0690284	0.20199	-0.106727	0.00798119	-0.226821	-0.0543565
CF203247				1622105_x_at	0.0514232	0.0233962	0.219169	-0.103561	0.0413991	-0.167079	-0.10034
CF203251		gi|1082054|emb|CAA90018.1| copper transporter protein [Arabidopsis thaliana]	(Q39065) Copper transporter 1	1610914_at	1.10521	-0.302219	-0.23349	-0.35926	-0.15317	-0.39362	-0.420684
CF203272			(Q6L430) Putative UDP-galactose/UDP-glucose transporter	1620565_at	0.318429	0.00124644	-0.073864	0.0831378	0.169668	-0.218777	-0.398472
CF203273		gi|19906|emb|CAA45740.1| parC [Nicotiana tabacum]	(Q5GMM5) Glutathione S-transferase/peroxidase	1609324_at	0.650481	0.868541	0.158468	-0.197833	-0.355521	-1.15974	-1.36828
CF203273		gi|19906|emb|CAA45740.1| parC [Nicotiana tabacum]	(Q5GMM5) Glutathione S-transferase/peroxidase	1620356_x_at	0.565835	0.83978	0.202409	-0.190407	-0.248874	-1.09608	-1.34496
CF203273		gi|19906|emb|CAA45740.1| parC [Nicotiana tabacum]	(Q5GMM5) Glutathione S-transferase/peroxidase	1615206_s_at	0.26096	0.510364	0.249357	0.125779	-0.157987	-0.675718	-0.797751
CF203346		gi|52353717|gb|AAU44283.1| putative G10 protein [Oryza sativa (japonica cultivar-group)]	(Q65WT0) Putative G10 protein	1619785_at	-0.390074	0.231373	-0.00734383	-0.383509	-0.101685	0.367301	0.110474
CF203350		gi|2911052|emb|CAA17562.1| putative protein [Arabidopsis thaliana]	(O49494) Hypothetical protein AT4g34100	1607689_at	-0.0302684	-0.163861	-0.079935	-0.0918253	0.072202	0.0482465	0.212092
CF203351			(Q8S9U1) Hypothetical protein B1064G04.8 (Hypothetical protein B1144D11.30)	1612159_at	-0.467912	-0.261866	-0.0965141	-0.00477004	-0.157746	0.397175	0.375891
CF203362				1615599_at	-0.625564	-1.02715	-0.863878	-0.343575	-0.160058	0.813311	0.904091
CF203369		gi|1256771|gb|AAA96516.1| COP9	(Q41369) COP9	1620899_at	-0.126581	-0.00823721	0.130433	-0.178965	0.0626105	-0.0861415	0.170363
CF203389		gi|28973705|gb|AAO64169.1| unknown protein [Arabidopsis thaliana]	(Q8LEK3) Hypothetical protein	1606681_s_at	-0.613451	-0.754647	-0.0762377	0.0935801	0.058261	0.416602	0.44588
CF203393		gi|7529723|emb|CAB86903.1| pyruvate kinase-like protein [Arabidopsis thaliana]	(Q8H176) At2g36580/F1O11.21	1609300_at	-0.343806	-0.35867	-0.0650079	0.108717	0.11503	0.152223	0.26744
CF203395		gi|47496806|dbj|BAD19450.1| AP2\/EREBP transcription factor-like protein [Oryza sativa (japonica cultivar-group)]	(Q53MG3) AP2/EREBP transcription factor BABY BOOM1	1621798_at	-0.254817	-0.0533548	-0.117896	-0.118399	0.205871	0.306823	-0.0512348
CF203397			(Q5QMK9) Proline-rich family protein-like	1621584_at	-0.162795	-0.0454462	-0.0787067	-0.171704	0.0813237	0.118444	0.21346
CF203402			(Q941E6) AT5g23810/MRO11_15	1615140_s_at	-1.07059	-1.35236	-0.526857	0.388806	0.315554	0.461893	0.591691
CF203408				1606453_x_at	0.0962743	-0.012456	-0.0620042	0.213777	0.0703285	-0.180236	-0.169063
CF203545		gi|27808598|gb|AAO24579.1| At1g36050 [Arabidopsis thaliana]	(Q9C8W1) Hypothetical protein T22A15.3 (At1g36050)	1614727_at	-0.102142	-0.0145546	0.0870543	0.224199	-0.0398674	-0.321567	0.104493
CF203548		gi|21617885|gb|AAM66935.1| unknown [Arabidopsis thaliana]	(P93828) F19P19.27 protein (Hypothetical protein)	1617956_at	0.0546491	-0.0762361	0.0119707	0.0438172	0.0934543	-0.179846	0.0341812
CF203551		gi|4093155|gb|AAC99772.1| phytochrome-associated protein 1 [Arabidopsis thaliana]	(Q8LAL2) Auxin-responsive protein IAA26 (Indoleacetic acid-induced protein 26) (Phytochrome-associated protein 1)	1617513_at	0.688953	-0.0649468	-0.310856	0.243761	-0.526521	-0.106073	-0.289251
CF203552			(Q9SF16) Putative T-complex protein 1, ETA subunit (AT3g11830/F26K24_12)	1620404_at	-0.0574885	-0.282594	-0.156239	0.262178	0.484049	-0.0914138	-0.352847
CF203556		gi|4938500|emb|CAB43858.1| sucrase-like protein [Arabidopsis thaliana]	(Q8LFZ9) Sucrase-like protein	1609470_at	0.0852992	-0.547467	-0.652111	-0.261809	-0.793671	0.539088	0.811104
CF203561		gi|1944319|dbj|BAA19608.1| cysteine proteinase inhibitor [Glycine max]	(O04720) Cysteine proteinase inhibitor	1606758_at	-1.54124	-1.25148	-0.55762	-0.236936	0.54437	0.625384	0.771819
CF203566		gi|18252923|gb|AAL62388.1| unknown protein [Arabidopsis thaliana]	(Q7XLC5) OSJNBa0070C17.24 protein	1622321_at	-0.691957	-0.0425436	0.0202098	-0.0725292	0.391299	0.217767	-0.0432559
CF203571		gi|42566759|ref|NP_193095.2| expressed protein [Arabidopsis thaliana]	(Q9T0H9) Hypothetical protein T6G15.140 (Hypothetical protein AT4g13590)	1619622_at	-0.179386	-0.171385	-0.0374275	0.0982975	0.238518	0.0163941	-0.0103922
CF203576		gi|34910828|ref|NP_916761.1| P0456A01.20 [Oryza sativa (japonica cultivar-group)]	(Q9AX16) Hypothetical protein P0456A01.29 (Hypothetical protein P0435H01.12)	1618092_at	-0.234789	0.117512	0.146926	-0.134088	0.0756362	-0.0814778	0.0675846
CF203581				1612357_s_at	0.381318	-0.290623	-0.74359	0.777765	-0.112567	0.243252	-1.12156
CF203606				1617649_x_at	0.203088	-0.764997	-0.489855	0.193003	0.0794051	0.0353482	0.404644
CF203607		gi|15809899|gb|AAL06877.1| At2g20740\/F5H14.29 [Arabidopsis thaliana]	(Q940P5) At2g20740/F5H14.29 (Hypothetical protein At2g20740)	1611879_at	0.529643	0.659247	0.590742	0.158471	-0.77843	-1.37229	-1.3742
CF203610		gi|4972056|emb|CAB43924.1| putative protein [Arabidopsis thaliana]	(Q8S3D1) Putative bHLH transcription factor (Hypothetical protein F19B15.130) (Hypothetical protein AT4g29100)	1617626_at	0.44536	-0.117531	-0.131607	-0.0184779	-0.494005	0.117228	0.0311043
CF203685		gi|12320925|gb|AAG50590.1|AC083891_4 receptor serine\/threonine kinase PR5K, putative [Arabidopsis thaliana]	(Q9C620) Receptor serine/threonine kinase PR5K, putative	1616030_x_at	0.140155	0.0103342	0.00293539	0.117974	-0.0900669	-0.188002	-0.0199884
CF203687		gi|51854423|gb|AAU10802.1| 'putative endo-1,3\;1,4-beta-D-glucanase' [Oryza sativa (japonica cultivar-group)]	(Q688M9) 'putative endo-1,3;1,4-beta-D-glucanase'	1618608_at	-0.15133	-0.0877395	0.108987	0.117746	0.0722172	-0.152578	0.0622623
CF203691		gi|30017309|gb|AAP12888.1| At5g48970 [Arabidopsis thaliana]	(Q9FI73) Putative mitochondrial carrier protein (At5g48970)	1609260_at	-0.181591	-0.314793	0.0140081	-0.0787186	-0.0753703	0.0641159	0.446897
CF203694		gi|9758140|dbj|BAB08632.1| disease resistance protein-like [Arabidopsis thaliana]	(Q4TVR0) NRG1	1618289_at	-0.120025	-0.0337344	-0.0127575	0.0680765	0.141164	-0.129411	0.0654715
CF203697			(Q5VSB5) Hypothetical protein P0535G04.32-2	1618482_x_at	0.0717257	0.0911889	0.059747	-0.1071	0.0598563	-0.026673	-0.169744
CF203703		gi|17064958|gb|AAL32633.1| Unknown protein [Arabidopsis thaliana]	(Q8W4H5) Hypothetical protein T18E12.18; At2g03150 (Fragment)	1616839_at	0.0836711	-0.255484	-0.433468	0.190699	0.0438176	0.486745	-0.342508
CF203707		gi|166949|gb|AAA32913.1| cytochrome P-450LXXIA1 (cyp71A1)	(P24465) Cytochrome P450 71A1 (EC 1.14.-.-) (CYPLXXIA1) (ARP-2)	1611175_at	-0.220352	0.522594	0.458466	0.292127	-0.276256	-0.839712	-0.469736
CF203713				1616128_s_at	-0.388659	0.462886	0.0972807	0.22145	0.138528	-0.407721	-0.381555
CF203721		gi|10187173|emb|CAC09060.1| unnamed protein product [Fragaria x ananassa]	(Q7X779) OSJNBa0081C01.23 protein (OSJNBb0039L24.4 protein)	1619863_at	1.35346	0.0617626	-0.0587147	-0.434928	-0.914291	-0.998695	-0.577519
CF203724		gi|19698923|gb|AAL91197.1| unknown protein [Arabidopsis thaliana]	(Q9ZUK9) Hypothetical protein At2g15020	1616248_at	-0.162309	-0.542781	-0.6874	-0.120625	-0.526447	1.05274	0.151167
CF203725				1615663_s_at	-0.188111	-0.128123	-0.205767	-0.0678011	-0.389943	0.313732	0.464644
CF203725				1620824_x_at	-0.226938	-0.21962	-0.0123157	-0.202037	-0.23804	0.335889	0.396037
CF203725				1620868_at	-0.123279	-0.194791	-0.0632964	-0.251267	-0.249064	0.370705	0.352241
CF203727		gi|7594524|emb|CAB88049.1| quinone reductase-like protein [Arabidopsis thaliana]	(Q9LXZ4) Quinone reductase-like protein	1610158_at	0.297105	-0.309348	-0.459164	-0.389025	-0.055681	0.303742	0.352513
CF203729		gi|27525010|emb|CAD38520.1| putative cation transporter [Beta procumbens]	(Q3HRX2) Meloidogyne-induced giant cell protein-like protein	1616854_at	0.0879208	0.489383	0.392164	0.0442428	-0.17479	-0.625231	-0.609104
CF203739		gi|21553937|gb|AAM63018.1| unknown [Arabidopsis thaliana]	(Q8LDU1) Hypothetical protein	1616250_at	0.0912666	-0.0765183	-0.0476102	-0.0814539	-0.088035	-0.0515101	0.224015
CF203744			(Q84UC9) Rapid alkalinization factor 1	1608161_at	0.00598409	-0.148288	0.153652	0.238009	0.263187	-0.558795	-0.11594
CF203744			(Q84UC9) Rapid alkalinization factor 1	1616864_x_at	0.128895	-0.215764	0.109476	0.241853	0.272678	-0.495996	-0.205917
CF203758		gi|21928139|gb|AAM78097.1| AT4g18060\/F15J5_30 [Arabidopsis thaliana]	(Q8L7W0) AT4g18060/F15J5_30	1615841_at	0.708229	0.196896	-0.0191591	0.0443009	-0.228117	-0.536908	-0.601678
CF203759		gi|31415928|gb|AAP50949.1| unknown protein [Oryza sativa (japonica cultivar-group)]	(Q7Y0D5) Hypothetical protein OSJNBa0079B15.14	1607179_at	-0.15024	-0.0176114	0.026373	-0.139135	-0.0273137	0.147891	0.13136
CF203824		gi|9454528|gb|AAF87851.1|AC073942_5 Contains similarity to an unknown protein T11I11.4 gi|6587858 from Arabidopsis thaliana BAC T11I11 gb|AC012680. EST gb|AA395079 comes from this gene	(Q9LM18) F16L1.5 protein (Hypothetical protein At1g22220)	1620018_at	-0.599778	0.0978015	0.0424944	-0.0825022	-0.0359544	0.150728	0.275217
CF203829				1619109_s_at	-0.211624	-0.0898367	-0.0209002	-0.037857	0.0918326	0.0695554	0.166036
CF203837		gi|7768151|emb|CAB90633.1| protein phpsphatase 2C (PP2C) [Fagus sylvatica]	(Q9M3V1) Protein phpsphatase 2C (PP2C) (EC 3.1.3.16)	1610383_at	-1.18756	-0.756687	-0.449848	-0.329599	0.231805	0.706542	0.70932
CF203847		gi|42571173|ref|NP_973660.1| expressed protein [Arabidopsis thaliana]	(Q3E7H1) Protein At2g41600	1611109_at	-0.240307	-0.028336	-0.0814118	-0.118611	0.174725	0.217647	0.0216123
CF203859		gi|16797908|gb|AAL29212.1|AF354454_1 putative acyl-CoA synthetase [Capsicum annuum]	(Q946Z2) Putative acyl-CoA synthetase	1614240_at	-2.17174	-1.70216	-0.790686	-0.171408	0.262691	0.85464	0.997591
CF203861		gi|18481628|gb|AAL73489.1|AF464906_1 repressor protein [Glycine max]	(Q8W0W5) Repressor protein	1608134_at	0.0348287	0.158169	0.250068	-0.319373	0.0772537	-0.301593	0.00381762
CF203864				1610212_at	-0.146042	-0.294736	-0.170141	-0.194263	0.00281671	0.357314	0.304842
CF203870				1618855_at	-0.00924069	0.293701	0.199325	-0.114748	-0.102887	-0.318523	-0.0352828
CF203873		gi|5669654|gb|AAD46412.1|AF096262_1 ER6 protein [Lycopersicon esculentum]	(Q9SWV2) ER6 protein (Fragment)	1618213_at	0.590167	0.382037	0.0416995	-0.0869964	-0.368144	-0.420221	-0.517662
CF203971		gi|38175533|dbj|BAD01226.1| putative pyruvate dehydrogenase E1 beta subunit isoform 1 protein [Oryza sativa (japonica cultivar-group)]	(Q6Z1G7) Putative pyruvate dehydrogenase E1 beta subunit isoform 1 protein	1609000_at	0.0169378	-0.216183	-0.273932	-0.124053	0.0654945	0.246746	0.20127
CF203976		gi|24461856|gb|AAN62343.1|AF506028_10 nodulin-like protein [Poncirus trifoliata]	(Q8H6R3) Nodulin-like protein	1616866_at	-0.314241	-0.297174	0.0615261	0.119949	0.518202	-0.13409	-0.138915
CF203983		gi|1835161|emb|CAB06618.1| G protein beta subunit [Nicotiana tabacum]	(P93397) Guanine nucleotide-binding protein beta subunit 1	1622617_x_at	0.232046	-0.202213	-0.0103914	0.0191328	-0.0902975	-0.0814114	0.0917326
CF203983		gi|1835161|emb|CAB06618.1| G protein beta subunit [Nicotiana tabacum]	(P93397) Guanine nucleotide-binding protein beta subunit 1	1617460_s_at	0.357195	-0.230978	-0.173435	0.041004	-0.233408	-0.01403	0.151218
CF203984				1619637_at	-0.078592	-0.132666	-0.0565666	-0.0738807	-0.0682413	0.123582	0.246115
CF203992			(O49286) F22K20.10 protein (F-box protein family, AtFBL5)	1613902_at	-0.611931	-0.116544	-0.358117	-0.264579	0.302511	0.273857	0.452422
CF203996				1611096_at	-1.00062	-1.0806	-0.824814	-0.409823	-0.423653	1.08533	0.881834
CF204003		gi|50253574|gb|AAT71989.1| At4g15950 [Arabidopsis thaliana]	(Q6DBA5) At4g15950 (MRNA, complete cds, clone: RAFL25-26-O18)	1610484_at	0.100526	0.601963	0.621183	-0.129953	-0.136347	-1.28109	-0.651195
CF204010		gi|18086457|gb|AAL57682.1| AT5g45680\/MRA19_7 [Arabidopsis thaliana]	(Q9SCY2) FKBP-type peptidyl-prolyl cis-trans isomerase 3, chloroplast precursor (EC 5.2.1.8) (PPIase) (Rotamase) (AtFKBP13) (FK506 binding protein 1)	1613657_at	-0.0254718	0.120704	0.630091	0.467016	-0.367125	-0.751665	-0.664102
CF204018		gi|52745118|emb|CAH56540.1| hypothetical protein [Ricinus communis]	(Q5ZGH7) Hypothetical protein	1609962_at	-0.277571	-0.139784	0.241368	0.213127	-0.123853	-0.22243	0.20314
CF204019		gi|42408883|dbj|BAD10141.1| zinc finger protein-like [Oryza sativa (japonica cultivar-group)]	(Q9SN83) Hypothetical protein F1P2.100	1618527_at	0.756847	-0.0812019	-0.276007	-0.212567	-0.273137	-0.123251	-0.104033
CF204024				1615545_s_at	-0.0301318	-0.179565	-0.127159	-0.193582	-0.012675	0.2043	0.268141
CF204027		gi|7636140|emb|CAB88760.1| ribosomal protein S11 [Spinacia oleracea]	(Q4VZK2) Ribosomal protein S11	1617074_s_at	0.313829	-0.675378	-0.0793165	-0.0175007	-0.266011	0.902957	-1.01488
CF204030		gi|18377759|gb|AAL67029.1| unknown protein [Arabidopsis thaliana]	(Q9C757) Hypothetical protein F12P21.2 (Hypothetical protein At1g30220)	1620255_at	-0.31853	0.297589	-0.0464862	-0.0583581	-0.0941217	-0.02472	0.164172
CF204032			(Q8W590) At2g32080/F22D22.17	1618360_at	-0.203372	0.333561	0.104749	0.00202489	-0.0147317	-0.0930291	-0.205469
CF204096				1608375_x_at	-0.307288	-0.091932	0.137876	0.0871427	0.144504	-0.130139	0.100214
CF204105		gi|5734728|gb|AAD49993.1|AC007259_6 Very similar to receptor-like protein kinases [Arabidopsis thaliana]	(Q9SXB4) T28P6.6 protein	1621854_at	-0.270772	-0.463181	-0.45515	-0.437909	-0.0685495	0.64969	0.541686
CF204106		gi|16226853|gb|AAL16281.1|AF428351_1 At1g11870\/F12F1_29 [Arabidopsis thaliana]	(O65395) F12F1.29 protein	1607123_at	-0.0521668	-0.377506	-0.207808	-0.173888	-0.0688203	0.219222	0.481217
CF204107		gi|28393785|gb|AAO42302.1| putative CMP-sialic acid transporter [Arabidopsis thaliana]	(Q8LGE9) Putative CMP-sialic acid transporter	1619671_at	0.0177404	0.0163926	0.146421	0.0901365	0.0380633	-0.296084	-0.0533224
CF204108				1619688_x_at	-0.135719	-0.062817	-0.137471	-0.238851	-0.104212	0.210809	0.365367
CF204118		gi|3928758|dbj|BAA34701.1| Lipoic acid synthase [Arabidopsis thaliana]	(Q3LSN4) Putative lipoic acid synthase	1610047_s_at	0.60227	-0.579676	-0.528023	-0.164764	-0.19436	0.28243	0.185235
CF204137		gi|30962522|dbj|BAC76729.1| alpha-amylase [Vigna angularis]	(Q7X9T1) Alpha-amylase (EC 3.2.1.1)	1613760_at	0.118013	-0.138929	-0.0818588	-0.0237099	0.129097	-0.0818398	0.0559836
CF204139			(Q8LDK0) Hypothetical protein	1609018_at	-0.0835526	-0.237708	0.0078406	-0.0192353	0.1935	-0.142563	0.222223
CF204142			(Q8H0E0) PIN1-like auxin transport protein	1621087_at	0.55837	-0.0906997	-0.194146	0.35217	-0.514997	-0.228056	-0.177589
CF204144		gi|38175489|dbj|BAD01185.1| putative myrosinase precursor [Oryza sativa (japonica cultivar-group)]	(Q7EY72) Putative myrosinase	1611900_at	-0.450128	0.00731869	0.096787	0.0285936	0.105264	-0.0177	0.150602
CF204146				1618601_s_at	0.412706	-0.473575	0.368078	0.476201	-0.325745	-0.39527	-0.496749
CF204147				1612359_at	-0.119044	-0.304247	-0.213986	0.114961	-0.0803265	0.198293	0.299896
CF204150		gi|4850383|gb|AAD31053.1|AC007357_2 Contains similarity to gi|4417304 F15O11.7 putative beta-1,4-mannosyl-glycoprotein beta-1,4-N-acetylglucosaminyltransferase from Arabidopsis thaliana BAC gb|AC006446	(Q9SAD5) F3F19.2 protein	1616587_at	0.171663	-0.0486206	-0.142447	-0.0808608	-0.229281	0.110843	0.166575
CF204153		gi|56201622|dbj|BAD73069.1| putative ABC transporter Nda [Oryza sativa (japonica cultivar-group)]	(Q5QNE1) Putative ABC transporter Nda	1619421_at	0.553994	-0.214882	-0.198071	0.0484115	-0.230754	-0.0247165	-0.105946
CF204229		gi|6942149|gb|AAF32326.1|AF218808_1 ReMembR-H2 protein JR702 [Arabidopsis thaliana]	(Q8VZ14) Hypothetical protein At1g71980	1620237_at	0.035486	0.113373	-0.122933	0.119269	0.0310563	-0.207755	0.00172552
CF204230		gi|34365605|gb|AAQ65114.1| At1g49170 [Arabidopsis thaliana]	(Q6NQG5) At1g49170 (Similar to serine/threonine kinase 9 gb|AAD28798.1)	1614109_at	-0.0021422	0.218516	0.162966	-0.0462288	0.0380614	-0.232175	-0.197909
CF204235				1611123_at	-0.313992	-0.0853357	-0.0570258	-0.0499774	0.137686	0.0479619	0.253244
CF204236		gi|21104680|dbj|BAB93270.1| fertility restorer homologue-like [Oryza sativa (japonica cultivar-group)]	(Q8LQY2) Fertility restorer homologue-like	1608188_at	0.262219	-0.264729	-0.19649	-0.280702	-0.252812	0.335911	0.227776
CF204238		gi|2245026|emb|CAB10446.1| hypothetical protein [Arabidopsis thaliana]	(O23514) Hypothetical protein AT4g16710 (At4g16710)	1615594_at	-0.0612597	0.096271	0.190646	-0.0989948	0.0317391	-0.180077	-0.0105573
CF204242			(Q94G00) Peptidyl-prolyl cis-trans isomerase 1 (EC 5.2.1.8) (Rotamase Pin1) (PPIase Pin1) (MdPin1)	1610185_at	-0.152718	-0.406493	-0.0441313	-0.329315	0.425356	0.18112	0.142132
CF204243			(Q5BXG4) Hypothetical protein (Fragment)	1608102_s_at	-0.159437	-0.0825136	-0.0587143	-0.138877	0.0314097	0.166286	0.198737
CF204246		gi|17978972|gb|AAL47447.1| At2g20920\/F5H14.11 [Arabidopsis thaliana]	(Q9SKS8) Hypothetical protein At2g20920 (At2g20920/F5H14.11)	1608879_s_at	-0.490248	0.123711	0.293177	-0.0889608	0.297219	-0.204663	-0.0946296
CF204250		gi|34908432|ref|NP_915563.1| OJ1402_H07.15 [Oryza sativa (japonica cultivar-group)]	(Q94DE5) Putative betaine/proline transporter	1610800_at	-0.626946	-0.711364	-0.631147	-0.101838	0.416334	0.308019	0.670536
CF204257			(Q7YZI0) MBCTL1 (Fragment)	1613499_at	-0.187641	-0.0952742	-0.20571	0.521163	-0.270389	0.182875	-0.121232
CF204263				1611060_at	-0.0431628	-0.249619	0.139517	0.167172	0.02087	-0.211885	0.119005
CF204272			(Q9LLL9) Plasma membrane aquaporin	1619693_at	-0.0884551	0.028781	0.0814793	0.027065	0.3459	-0.266983	-0.217118
CF204272			(Q9LLL9) Plasma membrane aquaporin	1607096_x_at	0.110566	0.0321387	0.111557	0.0738508	0.0476203	-0.205171	-0.211045
CF204274		gi|25446682|gb|AAN74829.1| Putative flavanone 3-hydroxylase [Oryza sativa (japonica cultivar-group)]	(Q8H8H7) Putative flavanone 3-hydroxylase	1612285_at	0.36093	0.0309672	0.0416355	-0.056599	-0.0627594	-0.133549	-0.261493
CF204277		gi|3080426|emb|CAA18745.1| putative protein [Arabidopsis thaliana]	(O65503) Hypothetical protein F23E12.200 (Hypothetical protein AT4g35240)	1607587_at	0.601929	0.09365	-0.143747	-0.101007	-0.470097	0.00301348	-0.22831
CF204284		gi|33589776|gb|AAQ22654.1| At1g48320 [Arabidopsis thaliana]	(Q6AV57) Putative thioesterase family protein	1621366_s_at	0.281604	0.614689	0.445849	0.0166548	-0.408874	-0.958776	-0.708878
CF204346		gi|14030739|gb|AAK53044.1|AF375460_1 At2g29670\/T27A16.23 [Arabidopsis thaliana]	(O82388) Expressed protein (Hypothetical protein At2g29670) (At2g29670/T27A16.23)	1609378_at	-0.390383	-0.118961	-0.315863	-0.0746654	-0.220611	0.391252	0.478771
CF204348			(Q40509) Histone H1	1616323_at	-0.0133138	-0.348247	-0.0343294	-0.272945	-0.0591009	0.181012	0.407073
CF204349		gi|31433361|gb|AAP54880.1| putative zinc finger protein [Oryza sativa (japonica cultivar-group)]	(Q9AV38) Putative zinc finger protein	1607932_at	-0.523897	-0.0658304	-0.0936294	-0.216492	0.21394	0.373993	0.131603
CF204354		gi|1143427|emb|CAA52149.1| heat shock protein 70 [Cucumis sativus]	(Q39641) Heat shock protein 70	1610958_at	0.069947	-0.567475	-0.60061	-0.425717	0.877491	0.362849	-0.41804
CF204358		gi|3108053|gb|AAC15756.1| myo-inositol 1-phosphate synthase\; INO1 [Zea mays]	(Q7XJC0) Myo-inositol-1-phosphate synthase INO1	1607338_at	1.14465	0.314625	0.0517514	-0.336521	-0.536564	-1.01269	-0.910812
CF204359			(Q9MAC4) T4P13.18 protein	1610106_at	-0.268603	0.214839	0.299502	0.0123092	-0.0907242	-0.288073	0.0171638
CF204364		gi|45752752|gb|AAS76274.1| At3g01170 [Arabidopsis thaliana]	(Q6NLZ8) Hypothetical protein At3g01170	1621607_at	-0.38656	-0.35705	-0.352799	0.124987	-0.570552	0.332972	0.720509
CF204368		gi|32454712|gb|AAP83137.1| lipoxygenase [Nicotiana attenuata]	(Q6X5R6) Lipoxygenase (Fragment)	1622019_s_at	-1.09802	-0.270438	0.387648	0.127815	0.557517	-0.158694	-0.0964855
CF204370		gi|15146220|gb|AAK83593.1| At2g44860\/T13E15.13 [Arabidopsis thaliana]	(Q84ZF9) Putative 60S ribosomal protein L30	1615368_at	-0.363243	0.313821	0.24833	-0.0202201	0.0668997	-0.316288	-0.066308
CF204375				1619648_s_at	0.149968	0.102138	0.312546	0.33042	-0.237228	-0.563316	-0.335159
CF204375				1608414_x_at	0.22506	0.00357914	0.236279	0.272423	-0.138415	-0.467152	-0.302232
CF204375				1619188_at	1.13939	-0.587663	-0.425093	-0.720986	-0.0330189	0.0175229	-0.338915
CF204380				1617550_s_at	-0.0276916	-0.265751	0.162156	-0.0431822	0.360756	-0.315368	0.0144001
CF204381				1612052_at	-0.0996534	0.17037	0.145064	0.00645065	-0.229675	-0.00989679	-0.021593
CF204385				1619049_at	-0.378859	-0.181535	-0.134224	0.076694	0.116061	-0.018697	0.392357
CF204388			(Q41111) Dehydrin	1615104_s_at	-0.739836	-0.500867	-0.160564	0.215801	0.362253	0.16885	0.297358
CF204393		gi|59857604|dbj|BAD89742.1| anthocyanidin reductase [Vitis vinifera]	(Q5FB34) Anthocyanidin reductase	1612134_at	1.33984	0.892665	0.44039	-0.214875	-2.0558	-3.75255	-3.66443
CF204399				1610912_at	-0.691222	-0.369407	-0.268449	-0.255987	0.305625	0.315945	0.544152
CF204462			(Q9LIH7) Arabidopsis thaliana genomic DNA, chromosome 3, TAC clone:K24M9 (Hypothetical protein At3g18620)	1616956_at	-0.209709	-0.0515726	-0.0917677	-0.239595	0.104433	0.130761	0.281083
CF204464		gi|21261784|emb|CAD32500.1| protein kinase Ck2 regulatory subunit 2 [Nicotiana tabacum]	(Q8LPD2) Protein kinase Ck2 regulatory subunit 2	1612977_at	0.0824273	-0.240064	-0.185092	-0.0115421	-0.089105	0.240167	0.139646
CF204470		gi|29124977|gb|AAO63778.1| unknown [Populus tremuloides]	(Q84TK8) Hypothetical protein	1619606_x_at	-0.0245787	0.141483	0.183679	-0.102504	0.03758	-0.0805878	-0.193305
CF204476		gi|21615419|emb|CAD33929.1| microtubule associated protein [Cicer arietinum]	(Q8L5F9) Microtubule associated protein	1622438_at	-0.0767572	0.0689347	0.128949	-0.297594	0.0298263	0.105738	-0.00168526
CF204478		gi|17473640|gb|AAL38282.1| unknown protein [Arabidopsis thaliana]	(Q7XVB8) OSJNBa0072D21.8 protein	1613582_at	-0.0997974	-0.0446021	-0.22497	-0.15349	-0.135691	0.246955	0.31691
CF204483				1610858_at	-0.275985	-0.20322	-0.102257	-0.252698	0.22204	0.322963	0.160051
CF204490		gi|444023|emb|CAA82628.1| pyruvate kinase [Nicotiana tabacum]	(Q42954) Pyruvate kinase, cytosolic isozyme (EC 2.7.1.40) (PK)	1611154_at	0.31397	0.572753	0.421649	0.146696	-0.223622	-0.873048	-1.2494
CF204500		gi|4753652|emb|CAB41928.1| short-chain alcohol dehydrogenase like protein [Arabidopsis thaliana]	(Q9SVQ9) Short-chain alcohol dehydrogenase like protein (AT4g13180/F17N18_70)	1618561_at	-0.328159	0.0490624	0.204855	0.0443425	0.240649	-0.0372625	-0.270476
CF204509				1610332_x_at	-1.32477	-0.47073	-1.04602	0.8189	1.26201	-1.20558	-0.32386
CF204510		gi|23396617|sp|Q94HF1|IF3B_ORYSA Eukaryotic translation initiation factor 3 subunit 11 (eIF-3 p25) (eIF3k)	(Q94HF1) Eukaryotic translation initiation factor 3 subunit 11 (eIF-3 p25) (eIF3k)	1621460_at	-0.0846404	-0.00596643	-0.0040821	-0.151277	0.0326518	0.0709288	0.124588
CF204519		gi|37724585|gb|AAO12871.1| submergence induced protein 2-like [Vitis vinifera]	(Q6YCG2) Submergence induced protein 2-like (Fragment)	1619888_s_at	-0.419291	-0.225013	-0.171909	-0.170713	0.0735155	0.258732	0.456118
CF204523		gi|729736|sp|P40619|HMGL_IPONI HMG1\/2-like protein	(Q4ZH67) High mobility group protein	1610789_at	1.01479	-0.327022	-0.265819	0.224298	-0.467323	-0.684902	-0.256837
CF204524		gi|34894262|ref|NP_908456.1| unnamed protein product [Oryza sativa (japonica cultivar-group)]	(Q6EJA5) Clt1	1614672_at	-0.00778721	0.141138	0.0196051	-0.0132985	-0.0323405	0.0694127	-0.199289
CF204525			(Q9AYM5) CPRD49 protein	1613176_at	-0.000477804	0.0650458	-0.0439366	-0.219386	0.121937	0.157369	-0.117426
CF204536				1609277_at	-0.79591	-0.409382	0.130467	0.24147	0.391351	-0.0428518	0.152995
CF204537		gi|28950857|gb|AAO63352.1| At2g26600 [Arabidopsis thaliana]	(Q4ZGK1) Beta-1,3-glucanase 1	1611001_at	-0.320959	-0.282217	-0.156537	0.0586029	0.102487	0.196704	0.285466
CF204538		gi|22530894|gb|AAM96888.1| hypothetical protein [Arabidopsis thaliana]	(Q710F0) CDT1a protein	1615968_at	1.02968	-0.248424	0.141326	0.0397324	-0.670597	-0.634693	-0.487122
CF204544			(Q5BXG4) Hypothetical protein (Fragment)	1613337_x_at	0.23969	0.130173	0.30081	0.0423449	-0.142456	-0.41447	-0.309461
CF204556		gi|8131701|dbj|BAA96367.1| ribosomal protein L27 [Panax ginseng]	(Q9MAV8) Ribosomal protein L27	1610244_x_at	-0.0894925	0.0300647	0.26233	-0.100687	0.0366426	-0.195664	0.0117696
CF204569		gi|19699365|gb|AAL91292.1| At2g34960\/F19I3.19 [Arabidopsis thaliana]	(O64759) Putative amino acid transporter	1608751_at	0.142381	0.380592	0.299696	0.529546	-0.281655	-0.77022	-0.968424
CF204570				1617302_s_at	-0.301881	-0.102572	-0.0996598	-0.342265	-0.112659	-0.0733638	0.731252
CF204572				1616545_at	-2.4611	-2.21479	-1.02338	-0.459014	1.13178	0.395584	0.908249
CF204572				1619699_x_at	-2.01033	-1.82239	-0.909913	-0.405965	0.989661	0.495847	0.836907
CF204701		gi|22795244|gb|AAN08216.1| ribosomal protein L15 [Oryza sativa (japonica cultivar-group)]	(Q6ATD9) Putative 60s ribosomal protein L15	1610463_at	0.121955	-0.410039	0.0673395	-0.128236	0.325333	-0.228082	0.123975
CF204706				1615363_at	-0.684494	-0.89814	-0.665208	-0.434623	0.00192632	0.650844	0.92546
CF204720				1606788_s_at	-1.46195	-0.720449	0.364514	0.412034	0.918384	-0.284368	-0.512547
CF204724		gi|21554387|gb|AAM63494.1| unknown [Arabidopsis thaliana]	(Q9LSK9) Arabidopsis thaliana genomic DNA, chromosome 5, TAC clone:K21L13 (Hypothetical protein) (At5g65660)	1607634_at	-0.0168351	-0.192554	-0.123732	-0.229633	0.12429	0.251367	0.118464
CF204736		gi|13877931|gb|AAK44043.1|AF370228_1 unknown protein [Arabidopsis thaliana]	(Q93WD7) Hypothetical protein At1g03110	1611968_at	-0.228923	-0.277417	-0.020054	0.0782905	0.360346	-0.102634	0.0903579
CF204742			(Q49RB5) Ubiquitin carrier protein	1618765_at	-0.136046	-0.0716267	-0.0752251	-0.104213	0.104585	0.0955345	0.157397
CF204750				1618019_at	-0.764908	-0.382365	-0.362179	-0.31227	0.0847611	0.507264	0.659106
CF204751		gi|30841448|gb|AAP34362.1| fiber protein Fb15 [Gossypium barbadense]	(Q7X9S5) Fiber protein Fb15	1610173_at	-0.453573	-1.0468	-0.657751	-0.213932	0.151198	0.516376	0.806389
CF204752			(Q8W156) Deoxycytidine deaminase	1614673_at	0.869874	-0.0489333	0.0236831	-0.0558799	-0.157907	-0.983267	-0.277308
CF204759		gi|15810207|gb|AAL07004.1| AT3g27530\/MMJ24_7 [Arabidopsis thaliana]	(Q940C3) AT3g27530/MMJ24_7	1612430_at	-0.038111	-5.9391e-05	-0.0757073	-0.0322193	0.0675749	-0.046687	0.115312
CF204760				1620750_at	-0.565951	-0.167249	-0.353215	-0.0336499	0.0821889	0.521219	0.239248
CF204821				1617804_at	-0.421184	-0.118863	-0.174293	-0.0172435	0.00763457	0.257694	0.33008
CF204825				1608680_s_at	-0.238981	0.681458	0.684971	0.161282	-0.364648	-1.30074	-0.643022
CF204831		gi|6752903|gb|AAF27931.1|AF222805_1 14-3-3-like protein [Euphorbia esula]	(Q9LKK9) 14-3-3 protein	1619894_at	0.77112	0.407555	-0.0491211	-0.0943426	-0.737333	-0.459327	-0.441099
CF204834				1612319_at	0.211512	-0.123785	0.164143	0.105056	0.193975	-0.429031	-0.248768
CF204834				1614823_s_at	0.173915	-0.00961769	0.182095	0.0360563	0.091431	-0.393079	-0.165269
CF204841		gi|6581058|gb|AAF18438.1|AF192467_1 Sgt1 [Oryza sativa]	(Q9SM53) Hypothetical protein (Fragment)	1620695_at	0.190822	0.438774	-0.102953	0.119606	-0.0960479	-0.206574	-0.549228
CF204850		gi|7572929|emb|CAB87430.1| alpha-galactosidase-like protein [Arabidopsis thaliana]	(Q8VXZ7) Putative alpha-galactosidase	1617586_at	-0.316498	-0.188682	0.0284459	0.0284136	0.29208	-0.0297472	0.105379
CF204854			(Q5N723) Vacuolar sorting protein 53 long isoform-like	1608746_x_at	0.0922879	-0.15172	-0.126239	0.0662275	0.108971	-0.183841	0.152841
CF204860		gi|38346959|emb|CAE03898.2| OSJNBb0026I12.6 [Oryza sativa (japonica cultivar-group)]	(Q7XNQ8) OSJNBa0033H08.17 protein (OSJNBa0024J22.22 protein)	1615882_at	-0.00126662	0.0317182	0.042211	-0.00872792	0.152451	-0.21731	-0.0242006
CF204863				1614148_x_at	-1.02816	-0.676894	0.104444	0.239775	-0.0332688	0.109525	0.652774
CF204872			(Q76DL0) LEDI-5c protein	1613876_at	-0.249299	-0.12162	-0.0299946	0.345312	-0.0648218	-0.0968538	0.13561
CF204962			(Q9LU41) Potential calcium-transporting ATPase 9, plasma membrane-type (EC 3.6.3.8) (Ca(2+)-ATPase isoform 9)	1620108_at	0.0995221	-0.210451	0.30167	0.256621	0.13174	-0.619599	-0.16715
CF204963		gi|6714455|gb|AAF26142.1|AC011620_18 unknown protein [Arabidopsis thaliana]	(Q8LG60) Hypothetical protein At5g27760	1614344_at	-0.696686	-0.768127	-0.28135	-0.0171055	0.268294	0.487193	0.46331
CF204967		gi|38346977|emb|CAD40293.2| OSJNBb0062H02.2 [Oryza sativa (japonica cultivar-group)]	(Q7X923) OSJNBb0062H02.2 protein	1621546_at	-0.0622477	-0.00962317	-0.316918	0.10271	-0.0627829	0.192834	0.100148
CF204978		gi|31429855|gb|AAP51850.1| putative NADPH-dependent oxidoreductase [Oryza sativa (japonica cultivar-group)]	(Q5Y381) Aldo/keto reductase	1618893_at	-0.0968465	-0.0631154	-0.131182	0.0571345	-0.109172	0.290303	0.00609362
CF204981				1613006_at	0.428695	-0.0485228	0.0722143	0.808255	0.121076	-1.61247	-1.08911
CF204985		gi|3219353|gb|AAC78469.1| manganese superoxide dismutase [Gossypium hirsutum]	(O81233) Manganese superoxide dismutase (Fragment)	1617148_at	-0.250259	-0.321412	-0.0432974	0.096097	0.225896	-0.0461584	0.240792
CF204988		gi|4102703|gb|AAD09954.1| ribulose-5-phosphate-3-epimerase [Arabidopsis thaliana]	(Q9SAU2) Ribulose-5-phosphate-3-epimerase (EC 5.1.3.1)	1609904_at	0.144689	0.0837053	-0.0171111	0.536803	-0.427223	-0.355764	-0.199819
CF204990		gi|38018123|gb|AAR08151.1| geranyl diphosphate synthase [Vitis vinifera]	(Q6V4K1) Geranyl diphosphate synthase	1621871_at	-0.477298	-0.248771	-0.109209	-0.0325588	-0.00732431	0.330037	0.359861
CF204991		gi|31432912|gb|AAP54488.1| putative steroid membrane binding protein [Oryza sativa (japonica cultivar-group)]	(Q9FVZ7) Putative steroid membrane binding protein	1621874_x_at	0.680152	0.00352226	-0.0407987	-0.0255611	-0.286555	-0.355105	-0.253221
CF204991		gi|31432912|gb|AAP54488.1| putative steroid membrane binding protein [Oryza sativa (japonica cultivar-group)]	(Q9FVZ7) Putative steroid membrane binding protein	1620723_at	0.363382	-0.018506	-0.118221	-0.202209	-0.0490122	0.106354	-0.163812
CF204993		gi|23477636|gb|AAN34791.1| Grp94 [Xerophyta viscosa]	(Q8H6B6) Grp94	1610896_at	0.171022	-0.0954896	-0.407986	0.104074	0.619866	0.0963389	-0.98873
CF204995				1613083_at	-0.127745	-0.125679	-0.161325	-0.117058	0.226806	0.0874639	0.162411
CF204998		gi|10177512|dbj|BAB10906.1| RING zinc finger protein-like [Arabidopsis thaliana]	(Q6Z2V8) Putative RING finger 1	1622429_at	0.211914	-0.482469	0.0891423	0.0763437	0.0164312	-0.507418	0.370733
CF205002			(Q9M560) Caffeic acid O-methyltransferase	1619682_x_at	1.90149	-0.165555	-0.475788	-0.52673	-1.40276	-1.86186	-1.70882
CF205006		gi|59668408|emb|CAI39244.1| beta-amylase [Glycine max]	(Q94EU9) Beta-amylase PCT-BMYI (EC 3.2.1.2)	1611808_at	-0.831786	-0.506567	-0.169284	0.294018	-0.0973051	0.231452	0.594686
CF205007			(Q5BXG4) Hypothetical protein (Fragment)	1622055_x_at	-2.79657	-2.44785	-1.86125	-1.203	0.882982	0.716869	1.30765
CF205016		gi|17381255|gb|AAL36046.1| At1g01820\/T1N6_18 [Arabidopsis thaliana]	(Q9LQ73) T1N6.24 protein (At1g01820/T1N6_18) (Hypothetical protein At1g01820) (MRNA, similar to Pex 11, )	1612541_at	-0.319106	0.400318	-0.0243309	-0.200464	-0.196698	0.262124	-0.0689993
CF205018		gi|7406663|emb|CAB85625.1| putative ripening-related protein [Vitis vinifera]	(Q9M4H8) Putative ripening-related protein	1607492_at	-2.23498	-2.29881	-0.532141	0.127486	0.851271	0.416869	0.732323
CF205022			(Q9ZPE9) T3H13.4 protein (Hypothetical protein AT4g08930)	1618802_s_at	-0.0281262	-0.239448	-0.190275	-0.027877	-0.0726225	0.188132	0.292476
CF205125		gi|7385017|gb|AAF61647.1|AF190634_1 UDP-glucose:salicylic acid glucosyltransferase [Nicotiana tabacum]	(Q9M6E7) UDP-glucose:salicylic acid glucosyltransferase	1618457_at	0.0708747	0.486188	0.188592	0.358998	-0.458006	-0.395898	-0.646757
CF205132			(Q69XR7) Putative acyl-CoA oxidase ACX3	1616766_at	0.232414	-0.0666572	0.0827725	0.128787	0.0640424	-0.292777	-0.223967
CF205137		gi|20068321|emb|CAC88034.1| RNA polymerase beta II subunit [Atropa belladonna]	(Q4VZP3) RNA polymerase beta'' chain	1616709_s_at	-0.506528	-0.445565	-0.00345508	0.64603	-0.305375	0.721694	-0.886364
CF205153			(Q9FUP6) Suspensor-specific protein	1617146_at	0.186979	0.0398376	-0.0958546	-0.271408	0.37699	-0.0926403	-0.263677
CF205171		gi|32488822|emb|CAE03557.1| OSJNBa0085I10.2 [Oryza sativa (japonica cultivar-group)]	(Q7FAK8) OSJNBa0060N03.23 protein	1609872_at	-1.02508	-0.484458	-0.238663	-0.00155219	0.394234	0.44627	0.345554
CF205176			(Q54V71) Hypothetical protein	1616480_at	-0.508832	-0.147719	-0.412868	-0.116411	-0.0175616	0.243575	0.63143
CF205247		gi|7406712|emb|CAB85635.1| putative ripening-related P-450 enzyme [Vitis vinifera]	(Q9M4G8) Putative ripening-related P-450 enzyme	1614285_at	0.170168	0.231353	0.146365	-0.000468276	-0.343662	-0.103291	-0.19186
CF205249			(Q8LCF0) Hypothetical protein	1612712_at	0.012729	0.488964	0.470096	0.275295	-0.471073	-0.95653	-0.40443
CF205251		gi|32401381|gb|AAP80860.1| ribosomal protein S7 [Triticum aestivum]	(Q3HRX6) Hypothetical protein (40S ribosomal protein S7-like protein)	1614842_at	0.196606	0.190179	0.258495	0.177132	-0.175891	-0.476436	-0.35428
CF205253			(Q9SWA4) Histone H1C	1613037_x_at	-1.34394	-0.0842264	0.0763007	-0.413904	0.459545	0.230195	0.389308
CF205253			(Q9SWA4) Histone H1C	1607931_s_at	-2.06308	0.0503801	0.0540595	-0.562387	0.479844	0.31716	0.453465
CF205256		gi|2244799|emb|CAB10222.1| carnitine racemase like protein [Arabidopsis thaliana]	(O23299) Carnitine racemase like protein (AT4g14430/dl3255c)	1621343_at	-0.124453	-0.134711	0.187804	0.0627612	-0.00290462	-0.073404	0.0564759
CF205266		gi|5262154|emb|CAB45783.1| putative protein [Arabidopsis thaliana]	(Q9SV28) Hypothetical protein AT4g01000 (AT4g01000/F3I3_20)	1613174_at	-0.854105	-0.335051	-0.133604	-0.126512	0.286467	0.365335	0.399018
CF205270		gi|2306813|gb|AAB65777.1| class IV endochitinase [Vitis vinifera]	(O24531) Class IV endochitinase (EC 3.2.1.14)	1616064_at	-3.29411	-2.57114	-0.934597	0.0497861	1.04112	0.41273	0.833868
CF205275				1609047_at	-0.0876486	-0.363904	-0.434838	0.138381	-0.319629	0.173636	0.596712
CF205278			(Q8LN93) Hypothetical protein OSJNBb0015K05.14	1617003_at	-0.153412	-0.0959837	-0.0225636	0.0284273	0.0258814	-0.0252805	0.214288
CF205279				1618776_x_at	-0.321279	-0.64776	-0.034548	0.286315	0.175107	-0.0247708	0.325946
CF205280				1609100_s_at	-0.13463	-0.0827766	0.0547288	-0.213325	-0.00965727	0.0285782	0.299025
CF205286		gi|16930757|gb|AAL32038.1|AF439279_1 early light-induced protein-like protein [Retama raetam]	(Q6T6I9) ELIP	1622266_x_at	-1.05862	-1.46104	-0.285379	0.106034	0.544203	0.513209	0.458855
CF205286		gi|16930757|gb|AAL32038.1|AF439279_1 early light-induced protein-like protein [Retama raetam]	(Q6T6I9) ELIP	1617173_s_at	-1.11937	-1.2548	-0.315864	0.11909	0.361662	0.681705	0.4247
CF205289		gi|16930479|gb|AAL31925.1|AF419593_1 At2g39210\/T16B24.15 [Arabidopsis thaliana]	(O80960) Nodulin-like protein (At2g39210/T16B24.15)	1619405_s_at	-0.49003	-0.8314	-0.753525	-0.914497	-0.639403	0.620346	1.27686
CF205290		gi|46911577|emb|CAG27628.1| hypothetical protein [Populus deltoides x Populus maximowiczii]	(Q6ZXG7) Hypothetical protein ORF (Fragment)	1619932_at	-0.00857489	0.686362	0.115175	-0.0478961	-0.278114	-0.150895	-0.687582
CF205299		gi|27817985|dbj|BAC55749.1| unknown protein [Oryza sativa (japonica cultivar-group)]	(Q84Q47) Hypothetical protein P0456B03.121-1	1615263_at	0.207813	0.136231	0.145609	0.140792	-0.0683229	-0.339664	-0.333961
CF205300			(Q6K3A6) Putative EF-1-alpha-related GTP-binding protein	1611817_at	-0.397448	-0.359151	-0.504839	-0.0283742	0.0604394	-0.034479	0.812905
CF205309				1611255_s_at	-0.0760593	-0.403294	-0.0155389	0.0976225	0.196009	-0.169498	0.264539
CF205386		gi|7406671|emb|CAB85629.1| putative ripening-related protein [Vitis vinifera]	(Q9M4H4) Putative ripening-related protein	1607438_at	-0.690119	-0.149009	-0.217622	0.191362	0.455083	0.116353	0.0309028
CF205398		gi|38345241|emb|CAD41085.2| OSJNBb0011N17.2 [Oryza sativa (japonica cultivar-group)]	(Q04356) Potato DNA for copia-like transposable element	1616300_at	-0.382624	-0.210728	-0.220062	-0.13184	0.193721	0.387274	0.196647
CF205404		gi|32488324|emb|CAE02901.1| OSJNBa0015K02.18 [Oryza sativa (japonica cultivar-group)]	(Q7XQZ6) OSJNBa0015K02.18 protein	1608975_at	-0.0633243	-0.185379	-0.0909836	0.0636567	0.148341	-0.0247782	0.122031
CF205407			(Q9LSI3) Gb|AAF35943.1	1614642_at	-0.255962	-0.517364	-0.368868	-0.277208	-0.155209	0.509736	0.625323
CF205411		gi|21555549|gb|AAM63883.1| unknown [Arabidopsis thaliana]	(Q8LC32) Hypothetical protein	1616747_at	0.412759	-0.283858	0.130921	-0.22137	0.242338	-0.367831	-0.0942159
CF205412			(Q9AWG7) Zinc transporter	1608259_at	-0.780401	-0.21559	-0.324499	0.354001	0.144724	0.00301106	0.456614
CF205415		gi|3047116|gb|AAC13627.1| F6N23.26 gene product [Arabidopsis thaliana]	(O65271) Hypothetical protein At4g00620; F6N23.26 (Putative tetrahydrofolate synthase) (Hypothetical protein At4g00620)	1613297_at	-0.0931581	-0.0766041	0.00254608	-0.00797338	-0.0318486	-0.0104926	0.197953
CF205416		gi|7649363|emb|CAB89044.1| putative protein [Arabidopsis thaliana]	(Q8LG81) Hypothetical protein	1616571_at	-0.286792	-0.161178	-0.0778105	-0.26842	0.121977	0.160297	0.381303
CF205417		gi|15809899|gb|AAL06877.1| At2g20740\/F5H14.29 [Arabidopsis thaliana]	(Q940P5) At2g20740/F5H14.29 (Hypothetical protein At2g20740)	1615727_at	0.126228	0.187806	-0.018575	-0.137964	-0.0358292	-0.0887311	-0.0623472
CF205420		gi|6850926|emb|CAB71130.1| hypothetical protein [Cicer arietinum]	(Q9M448) Hypothetical protein (Fragment)	1617825_s_at	0.448933	-0.412609	-0.0490468	0.00801495	0.232219	-0.443729	0.00243416
CF205430		gi|15450427|gb|AAK96507.1| At1g08480\/T27G7_10 [Arabidopsis thaliana]	(Q941A6) At1g08480/T27G7_10	1614274_at	0.0895257	-0.0242666	0.0090614	0.0558168	0.015159	-0.253792	0.080875
CF205431		gi|51535777|dbj|BAD37816.1| MutT domain protein-like [Oryza sativa (japonica cultivar-group)]	(Q67V42) MutT domain protein-like	1609403_at	-0.439232	-0.353361	-0.237346	0.202655	-0.0532469	0.149822	0.49303
CF205434			(Q6K4Y3) Hypothetical protein OSJNBa0035A24.16	1610909_at	-0.226929	0.2428	0.134146	-0.321354	0.0421229	0.0866761	-0.0395601
CF205435		gi|6180043|gb|AAF05760.1|AF192490_1 cyclophilin [Arabidopsis thaliana]	(Q9SP02) Cyclophilin ROC7 (AT5g58710/mzn1_160)	1609288_at	-0.175489	-0.667221	0.155324	0.157105	0.667191	-0.591793	0.00661962
CF205445		gi|13899065|gb|AAK48954.1|AF370527_1 ubiquitin-like protein [Arabidopsis thaliana]	(Q9FGZ9) Ubiquitin-like protein 5	1619994_x_at	-0.29523	0.0482957	0.0967221	0.0616806	0.186192	-0.151413	-0.000190728
CF205445		gi|13899065|gb|AAK48954.1|AF370527_1 ubiquitin-like protein [Arabidopsis thaliana]	(Q9FGZ9) Ubiquitin-like protein 5	1614810_s_at	-0.0999036	0.0243404	0.0135127	0.0793987	0.134735	-0.150774	-0.0214476
CF205446		gi|17473630|gb|AAL38278.1| unknown protein [Arabidopsis thaliana]	(O49279) Hypothetical protein At1g76920; F22K20.2 (F-box protein AtFBX3) (At1g76920)	1621844_at	0.0883445	-0.0623958	-0.0222724	0.11373	-0.0245256	-0.110314	0.00424334
CF205449		gi|21928175|gb|AAM78114.1| AT5g64030\/MBM17_13 [Arabidopsis thaliana]	(Q8L7V3) AT5g64030/MBM17_13	1612960_at	0.533643	-0.179453	-0.415472	0.0354427	-0.0668059	0.128371	-0.239688
CF205526		gi|17065400|gb|AAL32854.1| immunophilin [Arabidopsis thaliana]	(Q38935) FK506-binding protein 2-1 precursor (EC 5.2.1.8) (Peptidyl-prolyl cis-trans isomerase) (PPIase) (Rotamase) (15 kDa FKBP) (FKBP-15-1)	1608451_at	0.106696	-0.0206216	0.386243	0.0491102	0.0536805	-0.436574	-0.288023
CF205529		gi|34365755|gb|AAQ65189.1| At5g52520 [Arabidopsis thaliana]	(Q9FYR6) Prolyl tRNA synthetase (At5g52520)	1619467_at	-0.457685	-0.179522	-0.168609	-0.0525854	0.129891	0.292103	0.28251
CF205531		gi|22266673|dbj|BAC07543.1| myb-related transcription factor VlMYBB1-1 [Vitis labrusca x Vitis vinifera]	(Q8L5N7) Myb-related transcription factor VlMYBB1-2	1620319_s_at	-0.104068	0.0129462	-0.167441	-0.169464	-0.0378515	0.201405	0.210469
CF205534		gi|1632831|emb|CAA89698.1| orf [Ricinus communis]	(O24327) Orf protein	1616794_at	-0.249982	-0.117139	0.14924	-0.22652	0.16475	0.00858274	0.197186
CF205538		gi|5608497|emb|CAB51533.1| galactinol synthase, isoform GolS-1 [Ajuga reptans]	(Q9XGN4) Galactinol synthase, isoform GolS-1 (EC 2.4.1.123)	1617035_s_at	-2.16305	-1.23944	-1.42428	-0.892375	-0.225078	1.30591	1.07991
CF205539		gi|21434|emb|CAA36616.1| unnamed protein product [Solanum tuberosum]	(Q04357) Potato DNA for copia-like transposable element	1608329_at	-0.272151	-0.0834695	-0.165364	-0.0494139	-0.0369781	0.359498	0.153707
CF205545		gi|50940093|ref|XP_479574.1| putative thioredoxin [Oryza sativa (japonica cultivar-group)]	(Q6Z4N3) Putative thioredoxin	1622037_s_at	-1.15618	-0.366469	-0.123245	0.23494	0.36758	0.452905	0.0309217
CF205545		gi|50940093|ref|XP_479574.1| putative thioredoxin [Oryza sativa (japonica cultivar-group)]	(Q6Z4N3) Putative thioredoxin	1610592_at	-2.06485	-0.982919	-0.923912	-0.469908	-0.0252856	1.10992	0.899164
CF205557		gi|47558817|gb|AAT35532.1| CAPIP1 [Capsicum annuum]	(Q5DQ85) CAPIP1	1609887_at	-1.64856	-0.111436	-0.19327	-0.26902	0.430881	0.399318	0.468771
CF205560		gi|21617885|gb|AAM66935.1| unknown [Arabidopsis thaliana]	(P93828) F19P19.27 protein (Hypothetical protein)	1610223_at	-0.0195488	0.0481024	0.0831029	0.103109	0.0703739	-0.30011	-0.0232754
CF205562			(Q9FYR2) Arabidopsis thaliana genomic DNA, chromosome 5, BAC clone:T13C12 (Hypothetical protein)	1620317_at	-0.697581	0.541663	-0.00173569	-0.253679	0.91319	-0.438375	-1.09227
CF205564		gi|7267523|emb|CAB78006.1| putative protein [Arabidopsis thaliana]	(Q9LE45) Hypothetical protein AT4g08810 (AT4g08810/T32A17_120)	1613013_at	0.882734	-0.260214	-0.152559	-0.0535533	-0.275929	-0.392305	-0.200703
CF205566		gi|7406673|emb|CAB85630.1| putative metallothionein-like protein [Vitis vinifera]	(Q9M4H3) Putative metallothionein-like protein	1610539_x_at	-0.00930894	0.230865	0.379524	0.159796	0.0329694	-0.604612	-0.445975
CF205569		gi|27752307|gb|AAO19648.1| CAXIP1-like protein [Arabidopsis thaliana]	(O80451) Expressed protein (Hypothetical protein At2g38270) (CAXIP1-like protein)	1615226_at	-0.549864	0.289595	0.00451957	-0.0713523	-0.102009	0.141471	0.144009
CF205574			(O64594) F17O7.4 (At1g70420/F17O7_4)	1611964_at	-0.101837	0.433543	0.0230394	-0.14092	0.0752919	-0.233764	-0.167179
CF205663				1611568_at	-0.444816	-0.509761	-0.364336	-0.232384	-0.0610767	0.597581	0.549131
CF205664		gi|37201988|gb|AAQ89609.1| At3g13650 [Arabidopsis thaliana]	(Q9LID5) Disease resistance response protein-like (Putative dirigent protein) (At3g13650)	1618326_x_at	-0.763662	-0.394382	-1.01439	-0.114405	0.0521403	0.403818	0.904253
CF205666		gi|28393453|gb|AAO42148.1| unknown protein [Arabidopsis thaliana]	(Q8LBV4) Hypothetical protein At1g78140	1609474_at	0.215693	0.222411	0.224455	-0.172228	0.100992	-0.347373	-0.400253
CF205684		gi|32698526|gb|AAP86603.1| eukaryotic translation initiation factor iso4E [Lactuca sativa]	(Q7XJB0) Eukaryotic translation initiation factor iso4E	1617268_at	-0.450042	-0.364403	-0.0524238	-0.032647	0.181925	0.188128	0.351139
CF205693		gi|23343581|emb|CAC88762.1| serine acetyltransferase 1 [Nicotiana tabacum]	(Q8H0P7) Serine acetyltransferase 1 (EC 2.3.1.30) (Fragment)	1614014_at	0.265247	0.0462695	-0.513368	-0.484349	-0.233425	0.232113	0.405988
CF205704		gi|15292689|gb|AAK92713.1| putative phosphatidate cytidylyltransferase [Arabidopsis thaliana]	(Q7XJM7) Putative phosphatidate cytidylyltransferase	1619028_at	-0.0023234	-0.219198	-0.337867	-0.147761	0.0132027	0.320283	0.252097
CF205706			(Q4RHU5) Chromosome 8 SCAF15044, whole genome shotgun sequence. (Fragment)	1609237_at	-0.32605	0.0662935	-0.0477899	-0.224944	-0.188702	0.150609	0.427372
CF205708		gi|13937209|gb|AAK50097.1|AF372959_1 AT3g21670\/MIL23_23 [Arabidopsis thaliana]	(Q8LG02) Nitrate transporter	1614034_at	0.813652	-0.428751	0.237488	0.843952	-0.13676	-2.11292	-1.3778
CF205714		gi|7486376|pir||T00642 hypothetical protein F3I6.5 - Arabidopsis thaliana	(O48679) F3I6.5 protein	1612753_at	0.242234	0.405514	-0.28497	-0.020177	0.409342	-0.338653	-0.818867
CF205715		gi|58578274|emb|CAI48073.1| 60S ribosomal protein L37a [Capsicum chinense]	(Q5GMM4) 60S ribosomal protein L37a	1620178_s_at	-0.177721	-0.0274444	0.339273	0.110524	0.208139	-0.335885	-0.247235
CF205715		gi|58578274|emb|CAI48073.1| 60S ribosomal protein L37a [Capsicum chinense]	(Q5GMM4) 60S ribosomal protein L37a	1608921_x_at	-0.16252	-0.125199	0.228655	0.0592765	0.287872	-0.232575	-0.145571
CF205720		gi|29371361|gb|AAO72701.1| putative RNA-binding protein [Oryza sativa (japonica cultivar-group)]	(Q84VA8) Putative RNA-binding protein (Fragment)	1608823_at	0.114189	0.00548961	-0.0983456	-0.0470152	0.0205065	0.148071	-0.169131
CF205724		gi|6651395|gb|AAF22289.1|AF179222_1 floral nectary-specific protein [Brassica rapa subsp. pekinensis]	(Q5IS05) Methyl transferase	1610382_at	1.59813	-0.165926	-0.538229	-0.631847	-0.890157	-0.624305	-0.839379
CF205801				1621906_s_at	-0.498361	0.107126	0.0493772	-0.00597139	0.00502174	0.0567415	0.189946
CF205803				1620059_x_at	-0.624012	0.212718	0.086301	-0.236745	-0.0510671	0.223999	0.200097
CF205812			(Q9SEZ2) Transfactor, putative; 28697-27224	1621238_at	0.944843	-0.0691271	-0.330452	-0.134341	-0.436635	-0.0655057	-0.471996
CF205817			(Q9FYS0) Ribosomal protein s6 RPS6-2	1621226_at	-0.377548	-0.0895486	-0.154163	-0.189742	0.166372	0.242467	0.27474
CF205820		gi|2738996|gb|AAB94586.1| CYP97B2p [Glycine max]	(O48921) Cytochrome P450 97B2 (EC 1.14.-.-)	1613726_at	0.599908	0.224022	0.0161814	-0.0987622	-0.278806	-0.412208	-0.330002
CF205824		gi|27754366|gb|AAO22632.1| unknown protein [Arabidopsis thaliana]	(Q84K72) Hypothetical protein At1g06510	1614328_at	0.055281	0.212952	0.114968	-0.213478	-0.016027	-0.00537181	-0.19886
CF205831		gi|6002102|emb|CAB56693.1| Acyl-CoA binding protein (ACBP) [Digitalis lanata]	(Q9SMG5) Acyl-CoA binding protein (ACBP)	1610009_at	-1.8689	-1.09238	-0.34956	-0.747613	0.789211	0.444421	0.838285
CF205841				1620294_x_at	-0.373735	-0.379812	-0.117573	-0.0280582	0.223038	0.114365	0.38683
CF205841				1615555_at	-1.80639	-0.393873	-0.630731	-0.392449	-0.0583911	0.745175	0.932676
CF205842			(Q6RJY1) 60S ribosomal protein L12	1618251_at	0.162793	-0.147004	-0.000903115	0.0864317	0.0151583	-0.0967797	-0.0430092
CF205847		gi|4309758|gb|AAD15527.1| hypothetical protein [Arabidopsis thaliana]	(Q6K4Y6) Prefoldin-related KE2-like	1619794_at	-0.0140597	-0.019881	0.0323526	-0.043077	0.0279382	-0.0419576	0.055519
CF205848				1614011_x_at	0.299953	-0.110296	0.284386	0.360503	-0.124727	-0.516954	-0.464527
CF205851		gi|643074|gb|AAA79921.1| putative 40S ribosomal protein s	(P46297) 40S ribosomal protein S23 (S12)	1621971_x_at	-0.0627347	-0.166163	0.169512	0.0184062	0.0853602	-0.11786	0.0444903
CF205852				1607978_at	-0.243979	-0.155513	0.286824	-0.0216953	0.0705326	-0.125511	0.118977
CF205863		gi|38345841|emb|CAE01844.2| OSJNBa0084K11.5 [Oryza sativa (japonica cultivar-group)]	(Q7XSQ7) OSJNBa0084K11.5 protein	1620489_s_at	-0.307558	-0.00863046	0.181712	-0.164434	0.16837	-0.12158	0.174381
CF205866				1614499_at	0.195431	0.02812	-0.0421553	-0.0760769	-0.0961108	-0.141237	0.101813
CF205963		gi|562282|emb|CAA57725.1| PSST subunit of NADH: ubiquinone oxidoreductase [Brassica oleracea]	(P42027) NADH-ubiquinone oxidoreductase 20 kDa subunit, mitochondrial precursor (EC 1.6.5.3) (EC 1.6.99.3) (Complex I-20KD) (CI-20KD)	1617614_at	-0.137402	-0.36394	-0.12278	-0.154761	0.221245	0.188895	0.252754
CF205965		gi|217938|dbj|BAA01511.1| mitochondrial F1-ATPase delta subunit [Ipomoea batatas]	(Q40089) ATP synthase delta' chain, mitochondrial precursor (EC 3.6.3.14)	1617900_at	-0.0178202	-0.111319	-0.051311	-0.208772	0.154045	0.0729163	0.126546
CF205969		gi|46911577|emb|CAG27628.1| hypothetical protein [Populus deltoides x Populus maximowiczii]	(Q6ZD72) Hypothetical protein P0450B04.17	1610962_x_at	-1.32272	1.05208	0.255422	0.0582255	-0.0589036	-0.586016	-0.587153
CF205969		gi|46911577|emb|CAG27628.1| hypothetical protein [Populus deltoides x Populus maximowiczii]	(Q6ZD72) Hypothetical protein P0450B04.17	1620785_at	-1.19967	1.07713	0.252679	-0.0469072	0.00605354	-0.56059	-0.705746
CF205977		gi|14532608|gb|AAK64032.1| unknown protein [Arabidopsis thaliana]	(O80734) Expressed protein (Hypothetical protein At2g46900)	1617407_at	-0.0660122	0.118786	-0.00763006	-0.0090417	0.0306905	-0.0310121	-0.0436567
CF205979				1620499_at	-1.02014	0.0881434	-0.179609	-0.302819	-0.238992	0.635772	0.43212
CF205989				1615335_s_at	-0.41214	-0.48944	0.0706926	0.312253	0.365766	-0.0772819	0.0113766
CF205993		gi|34904402|ref|NP_913548.1| unnamed protein product [Oryza sativa (japonica cultivar-group)]	(Q9LDX7) Hypothetical protein P0702F03.34 (Hypothetical protein P0708G02.7)	1610890_at	-0.309651	-0.0496522	-0.166088	-0.304557	0.053292	0.278235	0.351297
CF205999		gi|22795248|gb|AAN08220.1| putative chromosome condensation regulator [Oryza sativa (japonica cultivar-group)]	(Q8H8S9) Putative chromosome condensation regulator	1615367_at	-0.778168	0.300757	-0.13723	-0.274799	0.483429	0.189208	-0.13436
CF206007				1607173_s_at	-0.180926	-0.0711841	0.0151121	0.101891	0.0397902	-0.185971	0.233
CF206009		gi|2318131|gb|AAB66486.1| histone deacetylase [Arabidopsis thaliana]	(O22446) Histone deacetylase (HD)	1614482_at	0.176736	0.0336889	0.0687846	-0.0811088	0.176123	-0.249852	-0.182687
CF206010		gi|53793730|gb|AAU93593.1| putative D-ribulose-5-phosphate 3-epimerase [Solanum demissum]	(Q60CZ3) Putative D-ribulose-5-phosphate 3-epimerase	1619252_at	0.298914	0.290069	0.257323	0.0245564	-0.0332432	-0.493233	-0.628148
CF206021		gi|3334661|emb|CAA71514.1| putative cytochrome P450 [Glycine max]	(Q9AVQ2) Cytochrome P450	1612511_at	-1.12671	-0.851929	-0.64454	-0.541949	0.216355	0.695358	0.911024
CF206023			(Q5VSB5) Hypothetical protein P0535G04.32-2	1620549_s_at	0.254038	0.302595	0.183015	-0.0740703	-0.175862	-0.188124	-0.462145
CF206102			(Q53NI2) ATP-NAD kinase, putative	1613485_at	-0.360665	-0.0922409	-0.105244	-0.00765747	0.162693	0.132936	0.192671
CF206111				1617835_at	-0.858198	-0.181674	0.075732	0.19668	0.385677	-0.0955878	0.169107
CF206111				1608215_s_at	-0.79871	-0.395134	0.0205601	0.315253	0.256765	0.0803478	0.206725
CF206111				1613296_x_at	-0.882197	-0.396794	-0.135114	0.309549	0.217215	0.271118	0.237279
CF206111				1613756_at	-0.891609	-0.395142	-0.180315	0.300733	0.180526	0.321244	0.267341
CF206112			(Q8S9L5) AT5g55220/MCO15_17	1622315_at	-0.276395	0.0905243	0.0787113	-0.199412	0.45521	-0.217777	-0.07136
CF206114		gi|54290318|dbj|BAD61122.1| unknown protein [Oryza sativa (japonica cultivar-group)]	(Q5ZDL8) Hypothetical protein P0416D03.38-1 (Hypothetical protein P0434B04.2-1)	1622435_at	-0.297213	-0.749761	-0.518574	0.10814	-0.343268	0.582349	0.613566
CF206119				1610267_s_at	0.259037	0.27663	0.178285	0.0679552	-0.329949	-0.455461	-0.172427
CF206120				1609105_x_at	-0.755098	-0.463798	-0.047472	-0.161631	0.197794	0.273123	0.551305
CF206122			(Q9FP55) Putative ribosomal protein L29 (Putative 60S ribosomal protein L29)	1612813_x_at	0.158697	0.152353	0.236691	0.096381	-0.0690169	-0.421297	-0.277664
CF206122			(Q9FP55) Putative ribosomal protein L29 (Putative 60S ribosomal protein L29)	1607686_s_at	0.270031	0.218176	0.204801	0.0699535	-0.347903	-0.252508	-0.315572
CF206129			(O22799) Hypothetical protein At2g33490	1619171_at	-0.605515	-0.357644	-0.208554	-0.0681265	0.0340029	0.462475	0.423623
CF206132				1610184_x_at	-0.639443	-0.0963487	0.170498	0.206218	0.397003	-0.449239	0.130057
CF206142			(Q9SZS3) Hypothetical protein F27G19.80 (Hypothetical protein AT4g27480)	1620620_at	-0.223168	-0.250879	-0.258666	-0.183668	0.255707	0.0966853	0.404223
CF206145		gi|5262197|emb|CAB45794.1| hypothetical protein [Arabidopsis thaliana]	(Q9SUF6) Hypothetical protein AT4g08240 (Hypothetical protein At4g08240/T12G13_80)	1617132_at	-0.217142	-0.124267	-0.0110663	-0.0152051	0.189909	-0.0550477	0.1854
CF206157		gi|29500891|emb|CAD87535.1| putative xyloglucan endotransglycosylase [Cucumis sativus]	(Q8S902) Syringolide-induced protein 19-1-5	1610073_at	1.21239	1.0858	0.0439213	-0.262045	-1.63464	-2.28608	-2.57057
CF206159		gi|50058088|dbj|BAD27390.1| gamma-glutamylcysteine synthetase [Zinnia elegans]	(Q6F4I8) Gamma-glutamylcysteine synthetase (EC 6.3.2.2)	1616400_s_at	-0.67339	-0.0904927	0.165683	0.235365	0.147032	-0.110828	0.139495
CF206161		gi|50881438|gb|AAT85283.1| amino acid permease domain containing protein [Oryza sativa (japonica cultivar-group)]	(Q6AST5) Amino acid permease domain containing protein	1612805_at	-0.0946243	-0.10157	-0.0912159	0.22715	0.0251678	-0.0910584	0.0919128
CF206211				1609102_x_at	-0.742035	-0.594026	-0.302884	0.293982	0.557219	-0.0168301	0.313978
CF206212			(Q6ZL22) Putative adenosine-5'-phosphosulfate kinase	1609139_at	0.44269	-0.273283	-0.139916	-0.286802	0.153204	-0.0342091	-0.00355861
CF206222			(Q8S3U2) EDS1-like protein	1607262_at	0.76603	0.212653	-0.226002	-0.0850005	-0.142213	-0.33393	-0.636407
CF206233		gi|16648927|gb|AAL24315.1| formyltetrahydrofolate deformylase-like [Arabidopsis thaliana]	(Q93YQ3) Formyltetrahydrofolate deformylase-like (Hypothetical protein)	1617858_at	-0.270584	0.196869	0.10338	0.158831	-0.0788221	-0.0668687	-0.10067
CF206234				1614447_at	-0.20121	-0.0505131	-0.0891249	-0.0257361	0.0461146	0.316094	-0.0517899
CF206238			(Q94A20) AT4g15470/dl3775w	1614051_at	-0.025644	-0.277728	-0.0809659	-0.0342815	0.140352	0.0169459	0.210136
CF206240		gi|20466580|gb|AAM20607.1| putative thioredoxin reductase [Arabidopsis thaliana]	(Q39242) Thioredoxin reductase 2 (EC 1.8.1.9) (NADPH-dependent thioredoxin reductase 2) (NTR 2)	1615840_at	-0.0556326	-0.137356	-0.00988605	0.0702453	0.0888838	0.0317555	-0.000323985
CF206243		gi|2244999|emb|CAB10419.1| transcription factor like protein [Arabidopsis thaliana]	(O23487) SIMILARITY to phaseolin G-box binding protein PG2 (Transcription factor like protein) (AT4G16430/DL4240W) (Putative transcription factor BHLH3) (Transcription factor like protein) (AT4g16430/dl4240w)	1606543_at	-0.114001	-0.0264038	-0.146654	-0.0950328	-0.0571808	0.124888	0.266583
CF206259		gi|14532494|gb|AAK63975.1| At2g36000\/F11F19.9 [Arabidopsis thaliana]	(Q9SJ50) At2g36000/F11F19.9	1620453_at	-0.193035	0.230505	0.35341	0.0237095	0.403212	-0.526841	-0.64088
CF206328		gi|29164802|gb|AAO65151.1| putative xyloglucan endotransglycosylase [Gossypium herbaceum]	(Q4F8J3) Putative xyloglucan endotransglycosylase/hydrolase (Fragment)	1609909_s_at	0.602435	1.27219	0.351902	0.0463855	-1.35235	-2.27706	-2.64781
CF206329		gi|14423502|gb|AAK62433.1|AF386988_1 Unknown protein [Arabidopsis thaliana]	(Q9FZ47) Hypothetical protein F6I1.12 (At1g16880)	1607208_at	0.356673	0.109476	0.138027	-0.0154407	-0.315491	-0.183474	-0.206257
CF206330		gi|40457261|gb|AAR86686.1| proline dehydrogenase [Glycine max]	(Q6RUF9) Proline dehydrogenase (EC 1.5.99.8)	1621342_at	-0.0969522	-0.210897	-0.285999	-0.0461114	-0.332418	0.459227	0.314138
CF206335				1613040_s_at	0.189459	-0.0902704	0.211582	-0.0399772	0.196941	-0.377032	-0.195278
CF206339			(Q9SA16) F28K20.16	1617738_at	-0.463586	-0.405801	0.463955	0.434136	0.273661	-0.468866	-0.220651
CF206341		gi|37202026|gb|AAQ89628.1| At5g23710 [Arabidopsis thaliana]	(Q9LSZ5) Arabidopsis thaliana genomic DNA, chromosome 5, P1 clone:MQM1 (At5g23710)	1613213_at	-0.213031	0.03211	-0.0673496	-0.0697644	0.0415979	0.0634999	0.180576
CF206344			(Q9LRR8) Arabidopsis thaliana genomic DNA, chromosome 3, P1 clone:MOA2 (Hypothetical protein) (At3g14430)	1608062_at	-0.313108	-0.010551	0.151501	-0.00372031	0.156706	-0.0626818	0.0314096
CF206345				1619798_at	-0.979654	-0.485188	-0.196881	-0.094451	0.0987486	0.417012	0.644712
CF206346		gi|50948789|ref|XP_493752.1| EST AU056133(S20320) corresponds to a region of the predicted gene.~Similar to Caenorhabditis elegans cosmid D1054\; hypothetical protein (Z74030) [Oryza sativa (japonica cultivar-group)]	(Q8I5S6) Eukaryotic translation initiation factor 3 subunit 10, putative	1616817_at	0.0154026	-0.0136897	-0.34537	0.0571185	0.154439	0.218268	-0.160211
CF206348		gi|38350579|gb|AAR18402.1| cysteine synthase [Nicotiana plumbaginifolia]	(O23733) Cysteine synthase (EC 2.5.1.47) (O-acetylserine sulfhydrylase) (O-acetylserine (Thiol)-lyase) (CSase) (OAS-TL) (OAS-TL4)	1619875_at	0.166463	0.555409	0.347649	0.0617617	-0.443813	-0.597172	-0.523569
CF206352				1614405_at	-0.237606	0.0365785	0.0787329	-0.141212	0.250872	-0.000119153	-0.0387786
CF206354				1611385_at	-0.110078	-0.057019	-0.22443	-0.261301	0.0331953	0.297636	0.225942
CF206355		gi|170352|gb|AAA34123.1| hexameric polyubiquitin	(O64955) Polyubiquitin (Fragment)	1615192_x_at	0.152186	-0.242093	-0.0294378	0.147125	-0.0990163	-0.0384541	0.0686029
CF206358		gi|50904957|ref|XP_463967.1| putative small nuclear ribonucleoprotein polypeptide E [Oryza sativa (japonica cultivar-group)]	(Q6Z2M5) Putative small nuclear ribonucleoprotein polypeptide E	1613791_at	0.193943	-0.0282431	0.0798318	-0.0203984	-0.023721	-0.172961	-0.0559919
CF206361			(Q9ZRC7) Actinorizal nodulin AgNOD-GHRP	1618589_s_at	-3.11626	-1.48286	-0.466567	-0.02779	0.573298	0.619932	0.846048
CF206363				1609246_s_at	0.636791	-1.01394	-0.499874	-0.0272587	0.19731	-0.152771	0.281441
CF206372			(Q71F44) Eukaryotic translation initiation factor 5A isoform VIII (Fragment)	1607236_at	0.0440596	-0.179502	0.0974194	0.0224592	0.172144	-0.206866	0.0104718
CF206374				1610993_at	-0.0230727	-0.444952	0.0417677	-0.00910269	0.494545	-0.2372	0.00130576
CF206374				1611003_x_at	-0.0238187	-0.000404449	-0.0292119	-0.0669223	0.0980749	-0.0882376	0.0989737
CF206374				1622242_s_at	0.217668	0.0968013	-0.121379	-0.0916816	-0.376981	0.0551574	0.138804
CF206449			(Q9C8M6) Cell division control protein, putative; 15914-18846	1617152_at	-0.439931	-0.111589	-0.119422	-0.198311	-0.0401195	0.361	0.365407
CF206450				1608970_s_at	0.224874	0.556703	0.178364	-0.0936237	-0.196564	-0.58498	-0.410488
CF206452			(Q6EEW1) Cyclin T1	1616140_at	-1.07717	-0.892671	-0.863622	-0.499752	-0.178942	1.11875	0.74476
CF206457		gi|46357950|dbj|BAD15277.1| heterotrimeric G protein gamma subunit 1 [Oryza sativa (japonica cultivar-group)]	(Q75WU1) Heterotrimeric G protein gamma subunit 1	1612183_at	-0.0562742	-0.00734663	0.0998556	0.0584824	0.120383	-0.19504	-0.0443499
CF206458		gi|51477379|gb|AAU04752.1| DRP [Cucumis melo]	(Q5DMX3) DRP	1615136_at	-0.387536	-0.612272	-0.790382	-0.112956	0.459888	0.887341	-0.228843
CF206462			(Q8H6R2) CTV.15	1612845_at	-0.433785	-0.210308	0.120649	0.114177	0.467944	-0.167589	-0.0705379
CF206465		gi|23466375|tpg|DAA00278.1| TPA: putative phytosulfokine peptide precursor [Gossypium arboreum]	(Q7PCB5) Putative phytosulfokine peptide precursor	1621223_at	0.147818	0.112289	0.0903399	-0.0402967	-0.0344359	-0.20732	-0.102324
CF206467				1622789_x_at	-0.33904	-0.31071	0.207489	0.180229	0.295051	-0.288416	0.0972319
CF206471		gi|15451611|gb|AAK98735.1|AC090485_14 Putative cell death suppressor protein [Oryza sativa]	(Q947Y2) Putative cell death suppressor protein	1619103_s_at	-1.07782	0.532829	0.245605	0.225866	0.332503	-0.37768	-0.523772
CF206474		gi|29536791|emb|CAD87628.1| unnamed protein product [Nicotiana tabacum]	(Q5DJU0) WRKY transcription factor-b	1610775_s_at	-1.90339	-0.204829	-0.198239	-0.184448	0.0791999	0.548172	0.673358
CF206478			(Q5VSB5) Hypothetical protein P0535G04.32-2	1607994_at	-0.192053	-0.255159	-0.147092	0.0403254	0.0888755	0.118236	0.270688
CF206482			(Q6YUS2) Ubiquitin-conjugating enzyme	1622584_at	0.0529405	0.382065	0.387055	-0.231663	-0.0436762	-0.430954	-0.343563
CF206493		gi|5817000|emb|CAB53655.1| putative protein [Arabidopsis thaliana]	(Q9SVV8) Hypothetical protein F15J5.110 (Hypothetical protein AT4g18140)	1619005_at	-0.301497	-0.0891779	-0.290741	-0.0638583	0.0837542	0.249397	0.2938
CF206568			(Q9FJL3) Peptidylprolyl isomerase	1606550_at	-0.316613	0.0404724	-0.000660219	-0.283154	0.262907	0.112604	0.0924649
CF206569			(Q8LLD9) BEL1-related homeotic protein 29 (Fragment)	1608388_at	-0.726724	-0.799425	-0.616436	-0.0439057	-0.0261569	0.607287	0.759937
CF206571		gi|13605497|gb|AAK32742.1|AF361574_1 At2g27860\/F15K20.4 [Arabidopsis thaliana]	(Q9ZUY6) Putative dTDP-glucose 4-6-dehydratase (At2g27860/F15K20.4) (UDP-D-apiose/UDP-D-xylose synthase) (Hypothetical protein)	1614681_at	-0.0444225	-0.297618	-0.0429873	0.416845	0.0719374	-0.0768951	-0.133121
CF206571		gi|13605497|gb|AAK32742.1|AF361574_1 At2g27860\/F15K20.4 [Arabidopsis thaliana]	(Q9ZUY6) Putative dTDP-glucose 4-6-dehydratase (At2g27860/F15K20.4) (UDP-D-apiose/UDP-D-xylose synthase) (Hypothetical protein)	1616159_x_at	-0.0608878	-0.271836	-0.0529011	0.426448	0.0356881	-0.0732225	-0.105339
CF206573		gi|34906130|ref|NP_914412.1| putative aspartate aminotransferase [Oryza sativa (japonica cultivar-group)]	(Q94EG1) Putative aspartate aminotransferase	1617324_at	-0.584198	-1.35715	-0.626724	-0.349412	-0.00464527	0.800712	0.824835
CF206580		gi|21594695|gb|AAM66034.1| unknown [Arabidopsis thaliana]	(Q9LTR8) Gb|AAD55473.1 (Hypothetical protein)	1618899_at	-0.163417	-0.0446782	-0.013056	0.107593	0.069504	-0.0729971	0.096463
CF206582			(Q67WL5) Putative abscisic acid-induced protein	1609419_at	-0.375343	-0.419266	-0.252746	0.0793032	0.735063	0.117158	-0.257733
CF206588				1615248_at	-0.583799	-0.24912	0.0103747	-0.218503	0.110509	0.132695	0.534822
CF206594				1616033_at	0.00470813	-0.381804	0.101035	0.323416	-0.373202	0.0525467	0.132591
CF206601		gi|18252183|gb|AAL61924.1| putative mitochondrial carrier protein [Arabidopsis thaliana]	(Q8LDS8) Putative mitochondrial carrier protein	1609405_at	-0.00610919	-0.787317	-0.479602	-0.243881	-0.0935213	0.487388	0.607884
CF206602				1621438_x_at	-0.224347	-0.193915	0.0179107	-0.0483255	-0.0603149	0.160626	0.279067
CF206602				1616304_s_at	-0.267136	-0.31884	-0.04383	-0.0404708	-0.119429	0.197808	0.440844
CF206611		gi|11138330|gb|AAG31326.1| putative serine\/threonine kinase GDBrPK [Vitis vinifera]	(Q9FVI7) Putative serine/threonine kinase GDBrPK (Fragment)	1609460_at	-0.483491	-0.0795901	-0.162727	0.152379	0.265538	0.017735	0.16252
CF206614				1611032_at	0.0740068	-0.795196	-0.812367	-0.26722	-0.334289	0.51866	0.803173
CF206616		gi|39546555|gb|AAR28084.1| calcium-dependent protein kinase [Malus x domestica]	(Q6EE26) Calcium-dependent protein kinase	1610931_at	-0.0736291	0.0741801	0.0407839	-0.116512	0.0696321	0.0180247	-0.0234398
CF206617				1622825_at	-0.089756	-0.0628675	-0.243675	-0.266959	-0.0377996	0.32789	0.260607
CF206618		gi|2425107|gb|AAB70837.1| glutathione reductase (NADPH) [Vitis vinifera]	(O22511) Glutathione reductase (NADPH) (EC 1.6.4.2) (Fragment)	1610639_at	-0.0626768	-0.103225	0.0183601	-0.0474487	-0.0873618	0.234489	0.0191731
CF206621		gi|10177423|dbj|BAB10708.1| unnamed protein product [Arabidopsis thaliana]	(Q9FH60) Arabidopsis thaliana genomic DNA, chromosome 5, TAC clone:K1L20	1614850_at	0.044152	-0.100025	0.181034	0.041769	-0.0200803	-0.182632	0.00800267
CF206622			(O48697) F3I6.24 protein	1618930_at	-0.52033	0.177708	-0.240091	-0.157554	0.0480563	0.256583	0.262975
CF206626		gi|16648791|gb|AAL25586.1| At1g77350\/F2P24_6 [Arabidopsis thaliana]	(Q9FVX3) Hypothetical protein F2P24.6 (At1g77350/F2P24_6)	1618984_at	0.266289	-0.0390574	0.199443	-0.11932	-0.0517468	-0.165978	-0.153558
CF206628			(Q9XFF0) DNA-binding protein WRKY3	1622399_at	0.105627	0.0115478	0.0709361	-0.14458	0.355227	-0.0732158	-0.45155
CF206629			(Q96253) ATP synthase epsilon chain, mitochondrial (EC 3.6.3.14)	1618830_at	-0.168836	-0.0240441	-0.215847	-0.0973884	0.107512	0.178292	0.166448
CF206707		gi|1707372|emb|CAA67923.1| ubiquitin-like protein [Arabidopsis thaliana]	(Q9SMD1) SUMO protein	1608682_x_at	-0.13275	0.0900452	0.144261	-0.0148245	-0.0342237	-0.161215	0.0809776
CF206716		gi|8000868|gb|AAD56390.2|AF182286_1 1-deoxy-D-xylulose-5-phosphate synthase [Artemisia annua]	(Q8L693) 1-deoxy-D-xylulose 5-phosphate synthase 1 precursor	1608741_s_at	0.639485	0.459731	0.0997368	-0.211796	-0.220631	-0.804937	-0.511845
CF206736		gi|14532552|gb|AAK64004.1| AT3g13580\/K20M4_2 [Arabidopsis thaliana]	(Q9LHP1) 60S ribosomal protein L7-3	1606971_at	0.190748	0.0612711	0.265528	0.227925	-0.0961502	-0.490036	-0.331878
CF206738		gi|25054896|gb|AAN71931.1| unknown protein [Arabidopsis thaliana]	(O80459) Hypothetical protein At2g23420	1608145_at	-0.738638	-0.674104	-0.329734	0.104038	0.163302	0.433007	0.519664
CF206739		gi|20466270|gb|AAM20452.1| unknown protein [Arabidopsis thaliana]	(Q9ZVX7) Expressed protein (Hypothetical protein At2g16860)	1613751_at	-0.1217	0.0664709	-0.105602	-0.00951805	0.172865	0.0974099	-0.130118
CF206745		gi|45935118|gb|AAS79576.1| putative CDK regulatory subunit [Ipomoea trifida]	(Q6T300) Cyclin-dependent kinases regulatory subunit	1614054_at	-0.0720692	0.0813365	0.208046	0.214705	0.100108	-0.38263	-0.257996
CF206747				1620851_at	-0.189661	-0.283127	-0.147223	0.222872	-0.195944	0.376836	0.083855
CF206748				1611247_s_at	-0.629952	0.260903	0.168632	-0.0219404	-0.0484463	0.172517	-0.0699442
CF206753				1614449_x_at	0.0716534	0.0907535	0.195468	0.0030303	0.0138799	-0.259213	-0.165298
CF206764		gi|3318611|dbj|BAA31582.1| mitochondrial phosphate transporter [Glycine max]	(O80413) Mitochondrial phosphate transporter	1620313_at	-0.63148	-0.579048	-0.155631	-0.118883	0.27909	0.386776	0.428188
CF206766		gi|2961372|emb|CAA18119.1| putative ribosomal protein L8 [Arabidopsis thaliana]	(P29766) 60S ribosomal protein L2 (L8) (Ribosomal protein TL2)	1616459_at	0.00873951	-0.0502921	0.284013	0.195971	0.120241	-0.511986	-0.189453
CF206767			(Q84Y18) CAX-interacting protein 4	1616580_at	-0.889454	-0.220356	-0.167094	-0.285681	0.252509	0.353381	0.507932
CF206982				1612644_x_at	-1.04851	-0.429081	-0.833237	-0.0494421	0.559389	0.208741	0.693228
CF206993				1620888_x_at	-3.04474	-0.564648	-0.354746	0.354292	0.195429	-0.198827	1.08815
CF207003				1620857_at	0.174218	-0.437948	-0.230145	-0.2129	-0.00829424	-0.00412134	0.512681
CF207003				1616634_x_at	-0.0548506	-0.258282	-0.130836	-0.038566	0.0279904	0.0726031	0.313937
CF207003				1611442_s_at	-0.135696	-0.0804958	-0.0408013	0.00670619	-0.0851819	0.0874418	0.21675
CF207007		gi|38603958|gb|AAR24724.1| At2g23840 [Arabidopsis thaliana]	(Q6NMJ9) At2g23840	1620856_at	-0.716596	0.458327	0.205432	-0.167387	0.166377	-0.0805906	-0.142213
CF207012				1610348_at	-0.199919	-0.548417	-0.349218	-0.0350384	-0.270309	0.151773	0.802846
CF207014				1617903_at	-0.250187	0.121181	-0.184857	0.0047546	0.0947527	0.0494681	0.118738
CF207022			(Q5SMK9) Hypothetical protein OSJNBb0036B04.23 (Hypothetical protein P0554A06.7)	1611878_at	-0.00176091	-0.110127	-0.199335	-0.023271	-0.210248	0.283473	0.18682
CF207024		gi|22329697|ref|NP_683316.1| auxin efflux carrier family protein [Arabidopsis thaliana]	(Q9C9K5) Hypothetical protein F14G6.12 (Hypothetical protein At1g76520)	1622131_at	-0.235814	-0.570707	-0.450396	-0.218266	-0.422398	0.727633	0.569456
CF207031		gi|8778636|gb|AAF79644.1|AC025416_18 F5O11.29 [Arabidopsis thaliana]	(Q9LE33) T12C24.9 (F5O11.29) (Hypothetical protein At1g12550)	1612393_s_at	-4.58896	-1.4856	0.128107	0.578325	0.807949	0.286436	0.0635436
CF207035		gi|5731763|emb|CAB52582.1| SNAP33 protein [Arabidopsis thaliana]	(Q9S7P9) SNAP25 homologous protein SNAP33 (AtSNAP33) (Synaptosomal-associated protein SNAP25-like 1) (SNAP-25 like protein 1) (Snap25a)	1622786_at	-0.393046	-0.754826	-0.520982	-0.175392	-0.0913537	0.668517	0.618575
CF207041			(Q5BXG4) Hypothetical protein (Fragment)	1608548_s_at	-0.212532	0.373859	0.244923	-0.214136	-0.00714785	-0.14804	-0.157561
CF207043		gi|9757817|dbj|BAB08335.1| synaptobrevin-like protein [Arabidopsis thaliana]	(Q9FMR5) Vesicle-associated membrane protein 714 (AtVAMP714)	1619590_at	-0.275077	-0.256366	-0.0231796	-0.0142456	0.12056	0.0334197	0.323742
CF207045			(Q41707) Extensin class 1 protein precursor	1616308_at	-0.267636	0.0106493	-0.101893	-0.200884	0.240426	-0.0285567	0.26104
CF207048		gi|46911577|emb|CAG27628.1| hypothetical protein [Populus deltoides x Populus maximowiczii]	(Q6ZXG7) Hypothetical protein ORF (Fragment)	1614769_at	-1.64196	0.827542	0.0224859	-0.634807	0.919864	-0.24554	-0.972142
CF207053		gi|12003964|gb|AAG43822.1|AF212316_1 caffeic acid O-methyltransferase [Capsicum annuum]	(Q00763) Caffeic acid 3-O-methyltransferase 1 (EC 2.1.1.68) (S-adenosysl-L-methionine:caffeic acid 3-O-methyltransferase 1) (COMT-1) (CAOMT-1)	1620342_at	-3.01491	-2.4692	-1.64112	-1.15474	0.464048	1.15988	1.20923
CF207058		gi|1084315|pir||S53314 stilbene synthase - grape	(Q944W7) Stilbene synthase 2	1609697_at	-0.203706	-0.76784	-0.881101	-0.157118	-0.695852	0.674845	0.919034
CF207059				1622670_s_at	0.365312	0.265053	0.000865812	0.252055	-0.435943	-0.477776	-0.215306
CF207062			(Q9C609) Hypothetical protein F14G11.11 (Hypothetical protein At1g25682)	1620156_at	-0.222126	-0.146207	-0.051459	-0.0445469	0.128635	0.0834376	0.203794
CF207138	putative phosphoribosylformylglycinamidine synthase	gi|14135052|emb|CAC38942.1| unnamed protein product [Nicotiana tabacum]	(Q84XV9) Phosphoribosylformylglycinamidine synthase	1616924_at	-0.471817	-0.0789742	-0.169342	-0.272349	0.120704	0.332451	0.343214
CF207139				1619214_at	0.119214	-0.088468	-0.0352025	-0.198623	0.105845	0.0300452	0.0410891
CF207164				1621493_at	-0.998492	-0.80821	-0.731784	-0.186477	-0.0213839	0.98796	0.56444
CF207346	putative cellulose synthase catalytic subunit (At1g55850)	gi|17381168|gb|AAL36396.1| putative cellulose synthase catalytic subunit [Arabidopsis thaliana]	(Q45KQ0) Cellulose synthase-like protein CslE	1608624_at	-0.254271	-0.181725	-0.257804	0.0127947	-0.209423	0.266437	0.450967
CF207445				1619279_at	-0.643807	-0.216683	-0.456435	-0.215731	-0.261531	0.545544	0.692221
CF207517	unknown protein	gi|22748338|gb|AAN05340.1| Unknown protein [Oryza sativa (japonica cultivar-group)]		1617788_at	0.0439665	-0.312257	-0.143265	0.000692239	-0.318286	0.203272	0.383385
CF207527				1618369_at	-0.505869	-0.351461	-0.159146	0.12336	-0.0491663	0.508429	0.186698
CF207539	RNA-directed DNA polymerase -like protein	gi|54290304|dbj|BAD61304.1| hypothetical protein [Oryza sativa (japonica cultivar-group)]		1616718_at	-0.942695	-0.399363	-0.601514	-0.247364	0.162886	0.646128	0.618768
CF207544				1619286_at	-0.0624464	-0.286175	-0.189469	0.0293789	-0.431222	0.253844	0.475888
CF207545				1608183_at	-0.201977	-0.0711482	-0.238662	-0.085602	-0.0133108	0.368543	0.146622
CF207585				1606443_at	-0.282874	-0.18428	-0.285157	-0.145724	0.0179833	0.35307	0.360155
CF207591	nucleoporin PRECOZ (PRE) like protein	gi|22652297|gb|AAN03675.1|AF411838_1 putative nucleoporin PRECOZ [Arabidopsis thaliana]	(Q8LLD0) Putative nucleoporin PRECOZ (Putative nucleoporin 96)	1614996_at	-0.583316	0.070355	0.042434	-0.0759335	0.0170166	0.107626	0.280601
CF207593	unknown protein	gi|29028816|gb|AAO64787.1| At4g28830 [Arabidopsis thaliana]	(Q84TF1) At4g28830	1615181_at	-0.0543196	0.324408	0.182088	0.0434532	0.0241468	-0.395214	-0.247348
CF207595	putative protein	gi|8953714|dbj|BAA98077.1| unnamed protein product [Arabidopsis thaliana]	(Q9LTF8) Similarity to GTPase activating protein (Hypothetical protein At5g52590/F6N7_7)	1609739_at	-0.309137	-0.126463	-0.152499	0.0439266	0.134073	0.182792	0.155398
CF207735		gi|16649091|gb|AAL24397.1| Unknown protein [Arabidopsis thaliana]		1607169_at	-0.628861	-0.354195	-0.291449	-0.278812	0.425305	0.340706	0.401002
CF207826	protein kinase 1 like protein	gi|11138330|gb|AAG31326.1| putative serine\/threonine kinase GDBrPK [Vitis vinifera]	(Q9FVI7) Putative serine/threonine kinase GDBrPK (Fragment)	1609336_s_at	-0.429625	-0.221384	-0.088482	0.0955857	0.375008	0.102536	0.0289734
CF207972			(O23230) Trichohyalin like protein	1607508_at	0.244568	0.0293255	-0.343079	0.0458745	0.138146	0.0720128	-0.282107
CF207983				1622133_at	-0.941581	-0.475923	-0.777639	-0.260477	0.00953168	0.79165	0.682139
CF207985	DAG-like protein emb|CAA16610.1		(Q6HYZ2) Penicillin-binding protein 1A	1621964_at	-0.294297	0.0711743	-0.076195	-0.197585	-0.00812302	0.18707	0.239471
CF208014				1612306_at	0.90975	-0.319136	-0.102209	0.141751	-0.456548	-0.440629	-0.287465
CF208020				1618232_at	-0.607725	-0.361639	-0.437701	-0.19341	-0.195289	0.574981	0.668652
CF208326	unknown protein	gi|20466300|gb|AAM20467.1| unknown protein [Arabidopsis thaliana]	(Q9SQU6) F24P17.10 protein (Hypothetical protein At3g06430)	1618707_at	-0.0620479	-0.27451	-0.185618	-0.138328	-0.0277719	0.23132	0.347868
CF208352				1606880_at	0.512223	-0.120048	-0.114099	0.00697384	-0.0938378	-0.103124	-0.223053
CF208353		gi|51100730|dbj|BAD36744.1| APETALA2B [Ipomoea nil]	(Q6BEL5) APETALA2B	1609217_at	0.117072	0.356127	0.18732	-0.164214	-0.241638	-0.196847	-0.174323
CF208658				1610632_at	-0.242303	-0.177974	-0.0471251	-0.04306	-0.00824282	0.0491275	0.382128
CF208800	unknown protein	gi|55956221|emb|CAG26906.1| impaired sucrose induction 1-like protein [Solanum tuberosum]	(Q5TJC6) Impaired sucrose induction 1-like protein	1612376_a_at	-0.59869	-0.0710192	-0.185287	-0.252251	0.370461	0.31715	0.176309
CF208997	RAD21-3	gi|18157649|gb|AAL62060.1|AF400129_1 RAD21-3 [Arabidopsis thaliana]	(Q8W1Y0) RAD21-3	1617674_at	-0.124524	-0.455279	-0.901015	0.0835039	0.225842	0.745619	-0.132779
CF209012	unknown protein	gi|15229049|ref|NP_188371.1| hAT dimerisation domain-containing protein [Arabidopsis thaliana]		1622186_at	0.0501098	0.0669152	-0.085697	-0.0590846	-0.279205	0.0328254	0.223943
CF209133	unknown protein (At5g60370)	gi|48210053|gb|AAT40552.1| hypothetical protein PGEC542.16 [Solanum demissum]	(Q67XC1) Hypothetical protein At5g60370	1614675_at	0.000548243	-0.267978	-0.206417	-0.242794	-0.161804	0.285945	0.426778
CF209206	putative non-LTR retroelement reverse transcriptase	gi|18568267|gb|AAL75999.1|AF466646_7 putative polyprotein [Zea mays]	(Q8SA93) Putative polyprotein	1608049_at	-0.446917	-0.125401	-0.0617934	-0.353523	0.319364	0.261592	0.217005
CF209449				1616190_at	-0.386082	-0.215017	-0.0106864	0.270866	0.110812	-0.032542	0.15908
CF209489	putative ATP-dependent RNA helicase	gi|28393424|gb|AAO42134.1| putative DEAD\/DEAH box RNA helicase [Arabidopsis thaliana]		1617523_at	0.572619	-0.0137016	-0.067259	-0.28815	-0.729856	-0.0297906	0.221943
CF209617				1609605_at	-0.23757	-0.317777	-0.085464	-0.0779634	0.158193	0.087789	0.35729
CF209662		gi|27311565|gb|AAO00748.1| Unknown protein [Arabidopsis thaliana]	(Q8LDK7) Hypothetical protein (At3g09085)	1615154_at	0.0827694	-0.121821	-0.0412973	-0.192265	-0.308874	0.208812	0.277277
CF209672				1614337_at	-0.00513451	-0.343052	-0.284537	-0.078691	-0.190027	0.276166	0.443286
CF209780	O-methyltransferase - like protein	gi|20514369|gb|AAM23005.1|AF502434_1 orcinol O-methyltransferase [Rosa hybrid cultivar]	(O24249) Methyltransferase	1620469_at	-0.572705	-0.535607	-0.26844	-0.512966	0.412409	0.306209	0.622385
CF209845				1614863_at	-2.50355	-0.984381	-1.13953	-0.917023	0.16178	1.16744	0.978128
CF209947	unknown protein	gi|18086412|gb|AAL57663.1| At2g17250\/T23A1.11 [Arabidopsis thaliana]	(Q7XP58) OSJNBa0013K16.9 protein	1610296_at	0.00222448	-0.00602672	-0.171101	-0.106602	-0.162542	0.0677967	0.31513
CF209963	unknown protein	gi|8886934|gb|AAF80620.1|AC069251_13 F2D10.25 [Arabidopsis thaliana]	(Q9LM78) F2D10.25	1607195_at	-0.350596	-0.150145	-0.244829	-0.148336	-0.170134	0.461033	0.381932
CF209966	chromosome condensation protein	gi|10177350|dbj|BAB10693.1| chromosome condensation protein [Arabidopsis thaliana]	(Q9FJL0) Chromosome condensation protein	1614831_at	0.41038	-0.117013	0.0461414	-0.182541	-0.0759451	0.00820715	-0.183122
CF210000	putative protein	gi|22324434|dbj|BAC10351.1| unknown protein [Oryza sativa (japonica cultivar-group)]		1616254_a_at	0.620926	0.714486	0.176573	-0.172003	-0.656906	-0.812761	-0.737194
CF210089	putative protein	gi|9755789|emb|CAC01908.1| putative protein [Arabidopsis thaliana]	(Q9LF60) Hypothetical protein K10A8_120	1621401_at	-0.0387117	-0.527552	-0.473137	0.181398	0.100156	0.397725	0.123068
CF210106		gi|51038144|gb|AAT93947.1| unknown protein [Oryza sativa (japonica cultivar-group)]		1621367_at	-0.801139	-0.175429	-0.473426	-0.130082	0.151649	0.470885	0.49546
CF210129	unknown protein	gi|14150446|gb|AAK53065.1| subtilisin-type protease precursor [Glycine max]	(Q8LAE1) Subtilisin-like serine protease	1607240_at	0.729882	-0.159474	-0.25473	-0.0139023	-0.43021	-0.0711871	-0.114686
CF210167	XAP-5 like protein [Homo sapiens]	gi|50726581|dbj|BAD34215.1| putative XAP-5 protein [Oryza sativa (japonica cultivar-group)]	(Q8H110) Putative XAP-5 protein	1609562_at	-0.161985	-0.233382	-0.193869	-0.206974	-0.069231	0.292977	0.418616
CF210173		gi|16612271|gb|AAL27503.1|AF439832_1 At2g47010\/F14M4.16 [Arabidopsis thaliana]	(O80724) Expressed protein	1618401_at	-0.171265	-0.9115	-0.651005	0.306615	-0.810366	0.759545	0.529543
CF210257		gi|15010776|gb|AAK74047.1| At2g11890\/F23M2.5 [Arabidopsis thaliana]	(Q6YVN9) Hypothetical protein OSJNBa0063H21.119 (Putative adenylate cyclase)	1618236_at	0.0764013	-0.465861	-0.339919	0.214212	0.0243157	0.23039	0.11273
CF210281	1-D-deoxyxylulose 5-phosphate synthase, putative	gi|16930804|gb|AAL32062.1|AF443590_1 deoxy-D-xylulose-5-phosphate synthase [Morinda citrifolia]	(Q68IP4) Putative 1-deoxy-D-xylulose 5-phosphate synthase 2	1606449_at	0.697978	0.0589381	0.495475	0.0140346	-0.252653	-1.02281	-0.773485
CF210292	putative protein	gi|15485584|emb|CAC67503.1| SET-domain-containing protein [Nicotiana tabacum]	(Q93YF5) SET-domain-containing protein	1618728_at	-0.626082	-0.064204	-0.044602	-0.0598032	-0.365988	0.28695	0.55645
CF210309	pitrilysin	gi|799369|gb|AAA81472.1| metalloendopeptidase	(Q40983) Metalloendopeptidase	1608011_at	-0.16122	-0.208413	-0.725151	0.0612322	0.263475	0.763271	-0.52647
CF210452	RNA helicase-like protein	gi|34395216|dbj|BAC83715.1| putative RNA helicase [Oryza sativa (japonica cultivar-group)]	(Q9FFT9) RNA helicase-like protein	1607875_at	-0.16822	-0.0191712	-0.0909815	-0.153333	0.0639569	0.0447436	0.273071
CF210488	unknown protein	gi|48843801|gb|AAT47060.1| unknown protein [Oryza sativa (japonica cultivar-group)]	(Q940D1) At1g64110/F22C12_22	1610816_at	0.0417995	-0.0343091	-0.155757	0.076573	0.0140587	0.0982814	-0.0564272
CF210499	unknown protein	gi|22655070|gb|AAM98126.1| putative protein [Arabidopsis thaliana]	(Q8L733) Hypothetical protein At4g12130	1611496_at	-1.25095	-0.479992	-0.390979	-0.0759913	0.447079	0.386638	0.566499
CF210665				1607080_at	-0.893116	-0.420502	-0.420411	-0.113335	0.490285	0.471673	0.323412
CF210682	unknown protein	gi|8778839|gb|AAF79838.1|AC026875_18 T6D22.15 [Arabidopsis thaliana]	(Q9LN01) T6D22.15	1618791_at	-0.191872	-0.292522	-0.28754	-0.14608	-0.0658785	0.331721	0.455417
CF210958				1619835_at	-0.439508	-0.290691	-0.177574	-0.175182	-0.038489	0.343768	0.518554
CF210991	hypothetical protein	gi|27901712|gb|AAO26691.1|AF478379_1 gag-pol polyprotein [Vitis vinifera]	(Q04358) Potato DNA for copia-like transposable element	1622443_at	-1.3904	-1.1983	-0.633654	-0.486237	0.628091	0.577398	0.837258
CF210997	glycoprotein endopeptidase - like protein	gi|47777434|gb|AAT38067.1| putative glycoprotease [Oryza sativa (japonica cultivar-group)]	(Q6L4N8) Putative glycoprotease	1608060_at	-0.691281	-0.381406	0.0536494	-0.10727	0.157923	0.191458	0.474234
CF211111	unknown protein	gi|42407835|dbj|BAD08978.1| HAD superfamily protein involved in N-acetyl-glucosamine catabolism-like [Oryza sativa (japonica cultivar-group)]		1612312_at	0.145448	-0.333871	-0.0271669	0.104907	0.0447789	-0.160985	0.160677
CF211125				1606486_at	0.191579	-0.338529	-0.35987	0.254142	-0.203056	0.0886555	0.218089
CF211242				1610457_a_at	-1.06178	-0.127362	0.089354	0.0675341	0.196806	0.237448	0.22475
CF211315	GcpE protein	gi|27903511|gb|AAO24774.1| GCPE protein [Catharanthus roseus]	(Q8GZR6) GcpE	1613715_at	-0.222455	0.119657	-0.0838734	-0.1194	-0.103352	0.140025	0.213545
CF211322				1621323_at	-0.477824	-0.454501	-0.296046	-0.202368	-0.00965757	0.371092	0.66167
CF211439	hypothetical protein	gi|8671856|gb|AAF78419.1|AC009273_25 Contains similarity to thiol protease from Phaedon cochleariae gb|Y17903. [Arabidopsis thaliana]	(Q9LQ77) T1N6.20 protein	1607454_at	0.43396	-0.348252	-0.37386	0.167914	0.201556	0.112162	-0.439098
CF211614	unknown protein	gi|28372910|gb|AAO39937.1| At1g58170 [Arabidopsis thaliana]	(Q9C523) Dirigent protein, putative (Hypothetical protein T15M6.17) (Hypothetical protein At1g58170/68103_m00125) (At1g58170)	1621912_at	2.27699	-0.704869	-1.21294	-1.68638	-2.16662	-1.86282	-1.73659
CF211656	callose synthase catalytic subunit -like protein	gi|7630056|emb|CAB88264.1| callose synthase catalytic subunit-like protein [Arabidopsis thaliana]	(Q9LXT9) Callose synthase catalytic subunit-like protein	1613862_at	0.271507	-0.0587824	-0.481165	-0.056594	-0.035164	0.320358	-0.104129
CF211952				1616122_at	0.322137	-0.171148	0.0412555	0.0691853	0.233536	-0.533819	-0.124828
CF211985			(Q84WQ1) Hypothetical protein At5g19090 (Fragment)	1622637_at	1.01699	0.784893	0.0883152	0.350491	-1.53021	-1.54567	-2.1427
CF212147		gi|32490478|dbj|BAC79161.1| unknown protein [Oryza sativa (japonica cultivar-group)]		1620801_at	0.658503	-0.188805	-0.0780249	-0.108304	-0.244195	-0.144373	-0.120085
CF212160		gi|21594933|gb|AAM66057.1| unknown [Arabidopsis thaliana]		1619663_at	0.267923	0.0696751	-0.0579733	-0.184147	0.0868872	-0.160202	-0.0759938
CF212382				1618430_at	1.67545	-0.406541	-0.461056	-0.640782	-0.859958	-0.623369	-1.0486
CF212592	xyloglucan endo-1,4-beta-D-glucanase precursor	gi|576937|emb|CAA58001.1| Meri-5 [Arabidopsis thaliana]	(P24806) Xyloglucan endotransglucosylase/hydrolase protein 24 precursor (EC 2.4.1.207) (At-XTH24) (XTH-24) (Meristem protein 5) (MERI-5 protein) (MERI5 protein) (Endo-xyloglucan transferase) (Xyloglucan endo-1,4-beta-D-glucanase)	1615995_at	-1.09551	1.02372	0.292843	-1.30336	0.390683	-0.230487	-0.503739
CF212645	hypothetical protein	gi|22324595|gb|AAM95623.1| anaphase promoting complex\/cyclosome subunit [Arabidopsis thaliana]	(Q8L5J4) Anaphase promoting complex/cyclosome subunit	1618225_at	0.034353	-0.107795	-0.104437	-0.183611	-0.00187149	0.227122	0.0949548
CF212665	putative protein	gi|53792319|dbj|BAD53026.1| putative ring finger protein 1 [Oryza sativa (japonica cultivar-group)]	(Q6L4V6) Putative zinc finger protein	1608201_at	-0.164109	-0.0505818	-0.0414854	-0.294494	0.120791	0.0491992	0.302102
CF212667	unknown protein	gi|50931069|ref|XP_475062.1| unknown protein [Oryza sativa (japonica cultivar-group)]	(Q75M25) Hypothetical protein P0668H12.12	1610448_at	0.0705286	-0.402015	-0.367764	-0.248247	-0.105016	0.323327	0.480461
CF212755			(Q54F78) Hypothetical protein	1609914_at	-0.266914	-0.345156	-0.264049	0.172485	0.095745	0.541072	-0.154786
CF212780				1617944_at	-0.0574382	-0.22978	-0.304075	-0.100672	-0.081147	0.325713	0.316282
CF212929				1618402_at	0.189999	0.0389805	-0.0678061	-0.257894	-0.0135691	-0.0636212	0.129555
CF212949	unknown protein	gi|9294410|dbj|BAB02491.1| protein kinase-like protein [Arabidopsis thaliana]		1615752_at	1.29423	0.267604	0.0757673	-0.400468	-1.29421	-1.067	-0.627863
CF212973			(Q8LNZ4) Tobacco nucleolin	1612121_a_at	0.275971	-0.760494	-0.797545	1.36196	-0.510931	-0.0648748	-1.33851
CF212973			(Q8LNZ4) Tobacco nucleolin	1617341_s_at	0.838639	-0.453537	-0.492407	0.296686	-0.0618419	0.269198	-1.39953
CF213196	unknown protein	gi|22202734|dbj|BAC07391.1| putative zinc finger POZ domain protein [Oryza sativa (japonica cultivar-group)]		1616242_at	0.155936	-0.36921	-0.543348	0.287888	0.100635	0.381032	-0.268638
CF213224	hypothetical protein	gi|21554209|gb|AAM63288.1| unknown [Arabidopsis thaliana]	(Q6Z2A9) Hypothetical protein OJ1034_C08.37-1 (Hypothetical protein P0467G09.11-1)	1607977_at	0.469334	-0.0910471	0.0783589	-0.0107911	-0.537512	-0.174007	0.0744895
CF213249	zinc protease PQQL-like protein	gi|10176777|dbj|BAB09891.1| zinc protease PQQL-like protein [Arabidopsis thaliana]	(Q9FJT9) Zinc protease PQQL-like protein	1622827_at	0.452648	0.113209	-0.0126712	-0.0380755	-0.442292	-0.074608	-0.153535
CF213263	phytochrome-associated protein PAP2	gi|20269051|emb|CAC84706.1| aux\/IAA protein [Populus tremula x Populus tremuloides]	(Q8RVH8) Aux/IAA protein	1621754_at	0.915888	0.334811	0.150066	-0.0803293	-0.954718	-0.846519	-0.464887
CF213270	putative sugar transporter protein	gi|46931240|gb|AAT06424.1| At2g13100 [Arabidopsis thaliana]	(Q6ID34) At2g13100	1612481_at	0.546572	-0.474048	-0.223732	0.0409962	-0.185921	-0.0647744	0.136315
CF213292	GDP-4-keto-6-deoxy-D-mannose-3,5-epimerase-4-reductase (GER1)	gi|51535036|dbj|BAD37407.1| putative GDP-4-keto-6-deoxy-D-mannose-3,5- epimerase-4-reductase [Oryza sativa (japonica cultivar-group)]	(Q67WR2) Putative GDP-4-keto-6-deoxy-D-mannose-3,5-epimerase-4-reductase	1616807_at	0.670699	0.36947	0.192101	0.142358	-0.413474	-0.785048	-0.891647
CF213299	disease resistance protein, putative	gi|44921725|gb|AAS49213.1| disease resistance protein [Glycine max]	(Q6QT45) Resistance protein (Fragment)	1612421_at	0.0950282	-0.0743817	-0.128245	-0.166075	-0.15411	0.0619248	0.302656
CF213303	putative phosphatidylinositol\/phosphatidylcholine transfer protein	gi|14486705|gb|AAK63247.1|AF367433_1 phosphatidylinositol transfer-like protein III [Lotus japonicus]	(Q94FN1) Phosphatidylinositol transfer-like protein III	1612054_at	-0.531794	-0.341608	-0.439609	-0.116016	-0.0027186	0.494691	0.537983
CF213538			(Q55DX2) Hypothetical protein	1615161_at	0.128141	0.0804268	0.119393	0.0443885	-0.31441	-0.124329	0.0152843
CF213623	hypothetical protein	gi|22330712|ref|NP_177940.2| pumilio\/Puf RNA-binding domain-containing protein [Arabidopsis thaliana]		1609708_at	-0.207534	-0.422183	-0.484816	-0.610371	-0.0169114	0.51071	0.682551
CF213680	phytochelatin synthetase - like predicted GPI-anchored protein	gi|38194916|gb|AAR13304.1| phytochelatin synthetase-like protein [Phaseolus vulgaris]	(Q6Z4G8) Putative phytochelatin synthetase	1613998_at	0.62021	0.431367	0.159668	0.186643	-0.525257	-0.834385	-0.728357
CF213691			(Q9LUI1) Extensin protein-like	1618121_at	1.45362	-0.366428	-0.421197	-0.583303	-0.524318	-0.515758	-0.564048
CF213881	unknown protein	gi|15983793|gb|AAL10493.1| At1g48280\/F11A17_25 [Arabidopsis thaliana]		1615810_at	1.20593	0.181122	-0.208127	-0.687383	-0.709579	-0.582662	-0.333693
CF213898	putative protein	gi|30685259|ref|NP_193826.2| leucine-rich repeat family protein [Arabidopsis thaliana]	(Q7EYF8) Putative phytosulfokine receptor	1612021_at	1.09452	0.274657	0.196914	-0.222984	-0.927007	-0.867202	-0.791668
CF213899		gi|57899833|dbj|BAD87617.1| putative HYS1 [Oryza sativa (japonica cultivar-group)]	(Q5JLB2) Putative HYS1	1614324_at	1.06466	0.0282923	-0.302396	-0.474033	-0.797338	-0.187936	-0.144975
CF214063	putative protein	gi|9662991|emb|CAC00735.1| putative protein [Arabidopsis thaliana]	(Q9LET5) Hypothetical protein T8M16_50	1613187_at	-0.912013	-0.114772	-0.0881018	-0.219081	-0.0140527	0.352368	0.563837
CF214414	RNA helicase	gi|28393124|gb|AAO41995.1| putative RNA helicase [Arabidopsis thaliana]	(Q9SD82) Replication factor A-like protein	1610312_at	0.166578	0.170149	0.154837	-0.0456957	-0.158602	-0.138979	-0.207129
CF214752				1618399_at	0.668426	-0.113176	-0.157194	-0.285805	-0.918652	-0.288469	0.507197
CF214778	GTP-binding protein ara-3	gi|18447913|dbj|BAB84322.1| ras-related protein RAB8-1 [Nicotiana tabacum]	(Q40219) RAB8E	1622781_a_at	0.366414	-0.074625	0.108994	0.153428	-0.0253409	-0.447032	-0.226945
CF215047				1620529_at	1.4523	-0.276331	-0.370435	-0.388512	-1.24566	-0.678292	-0.228058
CF215063		gi|11994638|dbj|BAB02833.1| unnamed protein product [Arabidopsis thaliana]		1610782_s_at	1.24719	0.725715	0.125918	-0.351611	-1.29953	-1.5596	-1.50601
CF215063		gi|11994638|dbj|BAB02833.1| unnamed protein product [Arabidopsis thaliana]		1611524_at	0.948925	0.413175	0.0149657	-0.207026	-0.510187	-0.755622	-0.819135
CF215179		gi|20303591|gb|AAM19018.1|AC084748_8 hypothetical protein [Oryza sativa (japonica cultivar-group)]	(Q8S7I6) Hypothetical protein OSJNBa0010I09.8 (Dentin sialophosphoprotein-like protein)	1613241_at	1.36894	-0.315992	-0.339184	-0.40523	-0.562994	-0.44504	-0.606414
CF215181	protein kinase, putative	gi|21593085|gb|AAM65034.1| Putative protein kinase [Arabidopsis thaliana]	(Q49N13) Putative receptor-like protein kinase 3	1617008_at	1.94876	-0.240172	-0.522023	-0.81449	-1.34446	-1.61392	-1.70168
CF215207	unknown protein	gi|34904036|ref|NP_913365.1| P0665D10.16 [Oryza sativa (japonica cultivar-group)]	(Q5QNE5) Tetratricopeptide repeat protein-like	1615966_at	1.69617	-0.680842	-0.378489	-0.418572	-0.940032	-0.825674	-0.907901
CF215621	unknown protein	gi|10177733|dbj|BAB11046.1| unnamed protein product [Arabidopsis thaliana]	(Q9FJ94) Similarity to myosin heavy chain kinase	1616209_a_at	-0.154845	-0.117938	-0.0850405	-0.0327756	0.0277285	0.0918564	0.232446
CF215638				1612100_at	-0.347778	-0.150288	-0.127274	-0.35654	-0.154483	0.334087	0.543504
CF215838	hypothetical protein	gi|12321509|gb|AAG50812.1|AC079281_14 lysine and histidine specific transporter, putative [Arabidopsis thaliana]	(Q9C6M2) Lysine and histidine specific transporter, putative (At1g25530)	1606724_at	0.893537	0.845491	0.192722	-0.15498	-1.44273	-1.30671	-0.909893
CF369062				1621052_at	0.0738236	0.121954	0.100047	-0.108647	-0.0715657	-0.147598	0.00815352
CF369069			(Q5BXC0) Hypothetical protein (Fragment)	1613211_at	-0.508068	0.144066	0.192952	0.279567	0.0669023	-0.237311	-0.0906489
CF369116				1606507_at	0.262503	-0.472717	-0.341577	-0.144476	-0.507327	0.329041	0.512223
CF371644	PsRT17-1 like protein	gi|15144512|gb|AAK84479.1| putative auxin growth promotor protein [Lycopersicon esculentum]	(Q949J8) Putative auxin growth promotor protein	1618394_at	0.700613	-0.193742	-0.0442838	-0.0611522	-0.312212	-0.372895	-0.00786534
CF371670				1608547_at	0.818942	0.235142	0.246473	0.238974	-0.852684	-1.00326	-0.644343
CF371798	putative mudrA protein	gi|18087533|gb|AAL58900.1|AF462806_1 AT3g06940\/F17A9_9 [Arabidopsis thaliana]		1607555_a_at	-0.170272	0.0146609	-0.203319	-0.231414	-0.162401	0.121354	0.48488
CF371812				1606572_at	1.2327	-0.839239	-0.353429	-0.905906	-1.01377	-0.0587732	0.399721
CF371922				1608116_at	0.453204	-0.139399	0.0745207	-0.16927	-0.408664	-0.105476	0.134751
CF371933				1620459_at	-0.324047	-0.602331	-0.186848	0.0961605	-0.150779	0.282235	0.563837
CF371985		gi|8777356|dbj|BAA96946.1| unnamed protein product [Arabidopsis thaliana]	(Q9LVD5) Arabidopsis thaliana genomic DNA, chromosome 5, P1 clone:MJB24	1608551_at	-0.078229	0.0975958	0.355032	0.00248324	-0.0500426	-0.301366	-0.113
CF372023				1607161_at	-0.969023	0.111594	0.0270621	-0.213912	-0.00883548	0.329203	0.35319
CF372116	disease resistance protein, putative	gi|29119250|gb|AAO62728.1| truncated NBS-LRR resistance-like protein isoform JA88 [Phaseolus vulgaris]	(Q6R269) Disease resistance protein	1620863_at	0.107049	-0.200042	0.0553417	0.442854	-0.131864	-0.0463718	-0.371393
CF372178	unknown protein	gi|9955518|emb|CAC05457.1| putative protein [Arabidopsis thaliana]	(Q9FY84) Gamma-secretase subunit PEN2-like protein	1615644_at	0.241437	0.192067	0.194074	0.000363535	-0.0125919	-0.473077	-0.287267
CF372206	protein kinase like protein	gi|19715597|gb|AAL91622.1| At2g23450\/F26B6.10 [Arabidopsis thaliana]	(Q6QLL5) WAK-like kinase	1613942_at	-0.272122	-0.363139	-0.0551124	-0.0954313	0.485414	0.104803	0.029392
CF372206	protein kinase like protein	gi|19715597|gb|AAL91622.1| At2g23450\/F26B6.10 [Arabidopsis thaliana]	(Q6QLL5) WAK-like kinase	1618445_s_at	-0.94605	-0.858276	-0.564287	0.0116566	0.638096	0.480393	0.371322
CF372317	unknown protein	gi|13877549|gb|AAK43852.1|AF370475_1 Unknown protein [Arabidopsis thaliana]	(Q94K16) Hypothetical protein F21O3.22 (Hypothetical protein At3g07510)	1615527_at	1.10604	0.327183	-0.224884	-0.414186	-1.18018	-0.737595	-0.0804682
CF372317	unknown protein	gi|13877549|gb|AAK43852.1|AF370475_1 Unknown protein [Arabidopsis thaliana]	(Q94K16) Hypothetical protein F21O3.22 (Hypothetical protein At3g07510)	1614504_s_at	1.09113	0.416117	-0.199424	-0.667593	-1.78149	-0.33475	-0.0724838
CF372340			(Q7XJ93) Putative bHLH transcription factor	1619418_at	0.371991	-0.277974	0.0385059	0.250149	-0.272846	-0.198811	-0.0502323
CF372397	putative protein	gi|7270011|emb|CAB79827.1| putative protein [Arabidopsis thaliana]	(Q67YL9) Hypothetical protein At4g31090	1609097_at	0.0286669	0.0548962	-0.182231	0.0311302	0.211481	-0.0324244	-0.148252
CF372402	putative protein	gi|2828285|emb|CAA16699.1| putative protein [Arabidopsis thaliana]	(O49668) Hypothetical protein T18B16.70 (Hypothetical protein AT4g19100)	1611466_at	-0.222356	0.450295	0.498454	0.094096	0.111152	-0.635206	-0.804701
CF372517	cyclophilin (AtCYP18-1)	gi|27754497|gb|AAO22696.1| unknown protein [Arabidopsis thaliana]	(Q9LPC7) F22M8.7 protein (Hypothetical protein At1g01940) (Single domain cyclophilin type peptidyl-prolyl cis-trans isomerase)	1620578_at	-0.46147	0.138916	0.140462	-0.139694	0.263575	-0.125446	0.0642438
CF372538	unknown protein	gi|17979181|gb|AAL49786.1| unknown protein [Arabidopsis thaliana]	(Q9C752) Hypothetical protein F12P21.7 (Hypothetical protein At1g30280)	1606556_at	0.660701	0.155837	-0.25377	-0.242497	-0.556643	-0.119936	0.0299652
CF372549		gi|9858770|gb|AAG01117.1|AF273333_2 BAC19.2 [Lycopersicon esculentum]	(Q9FYX4) BAC19.2	1611143_at	0.291296	0.407575	0.212728	-0.00848367	-0.327768	-0.445714	-0.384954
CF372576				1610605_at	1.5103	-0.423892	-0.0635845	-0.468043	-0.764343	-0.858591	-0.771396
CF372579				1608881_at	-0.0117242	-0.121956	-0.187405	-0.0763247	-0.132784	0.18663	0.277778
CF372623			(Q9ZT86) Calcium-binding protein	1619747_at	0.790136	0.227611	-0.0762834	-0.13176	-0.755536	-0.461151	-0.12042
CF372630				1615774_at	0.0422646	0.143609	0.116186	0.0235895	-0.159872	0.0668156	-0.281477
CF372632	AIG2-like protein	gi|53791909|dbj|BAD54031.1| putative avrRpt2-induced AIG2 protein [Oryza sativa (japonica cultivar-group)]	(Q5Z825) Putative avrRpt2-induced AIG2 protein	1619377_at	-0.198749	0.376342	0.562653	0.0413639	-0.201807	-0.479427	-0.43859
CF372633	protein transport protein subunit - like	gi|28973101|gb|AAO63875.1| putative protein transport protein subunit [Arabidopsis thaliana]	(Q9FKK1) Arabidopsis thaliana genomic DNA, chromosome 5, P1 clone:MUF9 (Protein transport protein subunit-like) (Hypothetical protein At5g60460)	1622732_at	0.43113	0.42152	0.332198	-0.210627	-0.63846	-0.307266	-0.436918
CF372634	unknown protein		(Q9M2L5) Hypothetical protein F28O9.170 (Hypothetical protein At3g57320)	1620197_at	0.157316	0.517715	0.587139	0.105984	-0.871631	-0.893221	-0.340675
CF372656			(P42768) Wiskott-Aldrich syndrome protein (WASp)	1619496_at	-0.270773	0.0742472	-0.192315	-0.0219022	-0.166797	0.292297	0.192538
CF372696	putative protein	gi|30684221|ref|NP_196806.2| emsy N terminus domain-containing protein \/ ENT domain-containing protein [Arabidopsis thaliana]	(Q6H5H5) Emsy N terminus domain-containing protein-like	1607908_at	-0.22869	-0.169268	-0.0988882	0.101648	0.168695	-0.00817517	0.179072
CF372803	ubiquitin \/ ribosomal protein CEP52	gi|170217|gb|AAA34064.1| ubiquitin fusion protein	(Q45W78) Ubiquitin fusion protein	1620385_s_at	0.324361	0.25817	0.33892	-0.0762486	-0.0723841	-0.596692	-0.461431
CF373014	hypothetical protein	gi|30682789|ref|NP_849378.1| peroxisomal membrane protein-related [Arabidopsis thaliana]	(Q3EA32) Protein At4g14310	1620600_at	0.904212	-0.244006	-0.156101	-0.593539	-0.535089	-0.0615542	0.105103
CF373050				1619605_at	-0.276975	0.0971053	0.0229086	0.0636497	-0.0571524	-0.0485687	0.158193
CF373064	unknown protein	gi|50252332|dbj|BAD28365.1| putative peptidyl-prolyl cis-trans isomerase NIMA-interacting 4 [Oryza sativa (japonica cultivar-group)]	(Q4KNC9) Putative peptidyl-prolyl cis-trans isomerase	1608990_at	-0.231995	-0.160696	-0.0314611	-0.184516	0.0867377	0.16791	0.275223
CF373071	unknown protein (At2g36430)	gi|18377795|gb|AAL67047.1| unknown protein [Arabidopsis thaliana]	(Q9SJR2) Hypothetical protein At2g36430	1621215_at	0.624857	0.368612	0.308094	0.0178074	-0.646914	-0.603185	-0.691063
CF373078				1621831_at	0.922306	0.571487	0.106032	-0.371633	-0.645717	-0.777155	-0.870542
CF373088	hypothetical protein	gi|12323860|gb|AAG51901.1|AC023913_9 hypothetical protein\; 74608-67463 [Arabidopsis thaliana]	(Q9C8N3) Hypothetical protein F7P12.4	1620047_at	0.0340001	-0.0972426	-0.265329	-0.454133	-0.193832	0.287057	0.469832
CF373161	DNA-binding homeotic protein Athb-2	gi|166752|gb|AAA32815.1| homeobox protein		1612811_at	0.178522	0.571825	0.385619	0.130852	-0.388633	-0.833426	-0.609409
CF373171	putative fatty acid elongase	gi|15810263|gb|AAL07019.1| putative fatty acid elongase [Arabidopsis thaliana]		1615118_at	0.81144	0.325532	0.321638	-0.612994	-0.605812	-0.620582	-0.35695
CF373182	putative mitochondrial phosphate translocator protein	gi|33589804|gb|AAQ22668.1| At2g17270 [Arabidopsis thaliana]	(Q7X646) Putative mitochondrial phosphate translocator protein (At2g17270)	1616881_at	0.949492	-0.37513	0.0675381	-0.166212	-0.615102	-0.366208	-0.104756
CF373232		gi|17380722|gb|AAL36191.1| unknown protein [Arabidopsis thaliana]	(O49317) Hypothetical protein At2g33180	1617402_at	0.508804	0.358919	0.025684	-0.128172	-0.221365	-0.253504	-0.588351
CF373254	putative cyclin D	gi|22091622|emb|CAD43141.1| cyclin D2 [Daucus carota]	(Q6T2Z7) Cyclin d2	1607852_at	1.30201	-0.154032	-0.303788	-0.427375	-0.566036	-0.439016	-0.580569
CF373263	unknown protein	gi|24899438|gb|AAN65008.1| hypothetical protein [Oryza sativa (japonica cultivar-group)]	(Q8H8N1) Hypothetical protein OSJNBa0070N04.16	1607571_at	0.0997559	0.391591	0.317264	-0.141296	-0.045175	-0.430382	-0.409929
CF373308				1616050_at	0.730585	0.354852	0.265322	-0.437377	-0.478215	-0.649856	-0.384124
CF373545				1614824_at	1.43569	-0.355999	-0.259843	-0.450948	-0.574393	-0.611533	-0.687913
CF373574	unknown protein	gi|20259490|gb|AAM13865.1| unknown protein [Arabidopsis thaliana]	(Q9C801) Hypothetical protein F10C21.16 (Hypothetical protein At1g33520)	1613031_at	-0.858991	-0.208311	-0.344521	-0.25456	0.0337129	0.529652	0.575386
CF373640			(Q8L685) Pherophorin-dz1 protein precursor	1622474_at	-0.874163	-0.29256	1.07652	1.01493	-0.64499	-1.13755	-1.2716
CF373658				1609173_at	-1.3948	-1.84687	-0.983634	0.160266	-0.0741911	0.485291	1.24414
CF373669	plastid RNA polymerase sigma-subunit (SIG1)	gi|2597831|emb|CAA75584.1| sigma factor [Arabidopsis thaliana]	(Q9MTH3) Sigma factor 2 precursor	1610349_s_at	0.514963	0.0110059	0.0945963	0.0861297	-0.280659	-0.569777	-0.0936269
CF373671	putative protein	gi|30267817|gb|AAP21689.1| hypothetical protein [Arabidopsis thaliana]	(Q84LR3) Hypothetical protein	1610697_at	-0.891947	0.00460196	-0.184269	-0.226506	0.288075	0.25687	0.386512
CF373709	mRNA export protein, putative	gi|38636974|dbj|BAD03234.1| putative RAE1 (RNA export 1, S.pombe) homolog [Oryza sativa (japonica cultivar-group)]	(Q6ZBS9) Putative RAE1 (RNA export 1, S.pombe) homolog	1607757_at	0.356387	0.137586	0.270534	0.00553174	-0.0334934	-0.484496	-0.478292
CF373733	putative adenine phosphoribosyltransferase	gi|33354190|dbj|BAC81171.1| putative adenine phosphoribosyl transferase [Oryza sativa (japonica cultivar-group)]	(Q8H534) Putative adenine phosphoribosyl transferase	1614668_at	1.38816	0.144459	0.0219972	-0.543567	-1.14487	-0.940856	-0.730639
CF373740	phosphatidylinositol synthase (PIS1)	gi|3367632|emb|CAA04172.1| phosphatidylinositol synthase [Arabidopsis thaliana]	(Q8LK57) Phosphatidylinositol synthase (EC 2.7.8.11)	1618819_at	0.121657	0.399635	0.162357	-0.0782012	-0.248848	-0.187812	-0.309384
CF373833				1622188_at	0.200152	0.253889	0.19843	-0.0940433	-0.174969	-0.0969365	-0.408094
CF403116				1609606_at	-0.0945039	-0.109909	-0.12356	-0.0240855	-0.117841	0.344807	0.061913
CF403174	putative protein	gi|37991863|gb|AAR06309.1| hypothetical protein [Oryza sativa (japonica cultivar-group)]	(Q9M1P0) Hypothetical protein T18B22.40	1609026_at	-0.282379	-0.155704	-0.0886172	-0.283761	-0.0897137	0.294216	0.435388
CF403178				1614454_at	0.387224	-0.0714335	-0.118877	0.0726991	-0.239764	-0.173773	0.0488519
CF403257				1621121_at	0.526859	0.26801	-0.229023	-0.433371	0.261792	-0.569545	-0.170514
CF403263				1606894_at	0.0939026	-0.568946	-0.241889	-0.234387	0.0144629	0.31822	0.385252
CF403264	arm repeat containing protein	gi|9759470|dbj|BAB10475.1| arm repeat containing protein [Arabidopsis thaliana]	(Q681N2) Arm repeat containing protein	1611462_at	1.05053	0.788072	-0.0553421	-0.149825	-0.351779	-1.72059	-1.99321
CF403268				1609855_at	-0.226525	0.00802576	-0.0469032	-0.139698	0.0908477	0.187588	0.0842764
CF403274	hypothetical protein	gi|7488271|pir||T00456 protein kinase homolog T14N5.13 - Arabidopsis thaliana	(Q8VZG4) At1g21590/F24J8_9	1616053_at	-0.0592653	-0.55151	-0.695546	-0.337334	-0.529369	0.460034	0.91114
CF403289	RING finger - like protein	gi|7288014|emb|CAB81801.1| RING finger-like protein [Arabidopsis thaliana]	(Q9M2V1) RING finger-like protein (AT3g54360/T12E18_50)	1619162_at	-0.622773	-0.471823	-0.572533	-0.180637	-0.0115984	0.547233	0.697333
CF403300	VIP2 protein (VIP2)	gi|47497412|dbj|BAD19449.1| putative CCR4-NOT transcription complex, subunit 2\; NOT2 [Oryza sativa (japonica cultivar-group)]	(Q52JK6) VIP2	1607264_at	-0.197229	0.121524	0.0629078	0.139649	-0.252392	0.0731036	0.00317893
CF403333	putative retroelement pol polyprotein	gi|21433|emb|CAA36615.1| unnamed protein product [Solanum tuberosum]	(Q04358) Potato DNA for copia-like transposable element	1620128_at	-0.225148	-0.175477	-0.130718	-0.11614	0.00427081	0.148537	0.391304
CF403384	putative ribonucleoprotein	gi|34907248|ref|NP_914971.1| putative ribonucleoprotein [Oryza sativa (japonica cultivar-group)]	(Q8RUQ6) Putative ribonucleoprotein	1611022_at	1.0784	-0.0480059	-0.14584	-0.194649	-0.408232	-0.468257	-0.584223
CF403402				1622197_at	0.305435	0.00982067	0.0290179	-0.0573654	-0.331513	-0.163343	0.122192
CF403409				1611731_at	0.730769	-0.386253	-0.0271345	0.221076	-0.589378	-0.428648	0.0297063
CF403412				1621095_at	0.30329	-0.0343766	0.039513	0.0328506	-0.102518	-0.168085	-0.124434
CF403432				1618807_at	-1.10495	0.402303	0.00992506	0.0539464	0.408747	-0.012346	-0.2354
CF403449				1607775_at	-0.573319	-0.231616	-0.282607	-0.135025	-0.0645792	0.292234	0.644072
CF403465				1614407_at	0.619697	0.831671	0.212893	-0.139207	-0.850764	-0.859295	-0.968712
CF403517				1617223_at	-0.546543	-0.490875	-0.260343	-0.144092	-0.181934	0.371829	0.755654
CF403530	protein kinase MSK-3 - like	gi|619894|emb|CAA58594.1| Petunia Shaggy kinase 4 [Petunia x hybrida]	(Q6VM09) Shaggy-related protein kinase 1 (Fragment)	1608474_at	1.15661	0.377138	0.231768	-0.32812	-0.787297	-1.21766	-1.02429
CF403542				1618487_at	0.516413	-0.0726375	-0.167389	-0.257396	-0.196283	0.0633204	-0.0380152
CF403543				1613010_at	-0.467857	-0.171933	-0.287974	-0.181353	0.028118	0.47916	0.350237
CF403553	cytochrome p450 - like protein	gi|57282621|emb|CAE54308.1| cytochrome P450-like protein [Gossypium hirsutum]	(Q5K4K6) Cytochrome P450-like protein	1609276_at	1.03928	-0.247457	-0.135829	-0.278497	-0.337922	-0.266642	-0.423932
CF403573				1617587_at	-0.46735	0.15821	0.199661	0.146476	0.176978	-0.154886	-0.189682
CF403643	serine-type carboxypeptidase II-like protein	gi|8346563|emb|CAB93727.1| serine-type carboxypeptidase II-like protein [Arabidopsis thaliana]	(Q9LEY1) Putative serine-type carboxypeptidase II	1606754_at	1.39508	0.797999	-0.082752	-0.601442	-1.0256	-2.01653	-1.78804
CF403658		gi|13937294|gb|AAK50125.1|AC087797_10 unknown protein [Oryza sativa]	(Q94GS4) Hypothetical protein OSJNBb0022E02.3	1608460_at	1.25123	0.252869	-0.0913818	-0.0329675	-0.9468	-1.07228	-0.950085
CF403706				1608082_s_at	0.069452	-0.087214	-0.216567	-0.268547	-0.316846	0.213308	0.439793
CF403717	unknown protein	gi|60657594|gb|AAX33318.1| secondary cell wall-related glycosyltransferase family 43 [Populus tremula x Populus tremuloides]	(Q50HW0) Glycosyltransferase	1607442_at	2.44853	-0.806135	-1.84382	-2.1298	-2.54877	-2.81981	-2.7379
CF403731			(Q5BXC0) Hypothetical protein (Fragment)	1606620_at	0.232134	0.045654	0.0540279	-0.0402472	0.0906918	-0.269676	-0.170972
CF403741				1622580_at	-0.447237	-0.14042	-0.13876	-0.132495	0.188973	0.413983	0.0927966
CF403805	unknown protein	gi|21592954|gb|AAM64904.1| unknown [Arabidopsis thaliana]	(Q8LB89) Hypothetical protein	1611981_at	-0.836365	0.274652	0.334442	-0.147103	0.422961	-0.104242	-0.330387
CF403809	3-hydroxy-3-methylglutaryl CoA reductase (AA 1-592)	gi|17224608|gb|AAL37041.1|AF303583_1 3-hydroxy-3-methylglutaryl coenzyme A [Pisum sativum]	(Q8W2E3) 3-hydroxy-3-methylglutaryl coenzyme A	1614487_at	1.12589	1.01896	0.10353	-0.0322946	-1.67629	-2.34258	-2.12732
CF403833				1617759_at	0.227892	-0.134216	-0.0104102	0.0181794	-0.0058548	-0.132316	0.00562497
CF403838	DNA-binding protein	gi|31433361|gb|AAP54880.1| putative zinc finger protein [Oryza sativa (japonica cultivar-group)]	(Q9AV38) Putative zinc finger protein	1620699_at	-0.0163672	0.157162	-0.0465612	0.13332	-0.112159	-0.152025	0.00855037
CF403907				1613684_at	1.51405	-0.350256	-0.05496	-0.97051	-0.367796	-0.995941	-0.712796
CF403935	hypothetical protein	gi|52354355|gb|AAU44498.1| hypothetical protein AT3G62140 [Arabidopsis thaliana]	(Q5XV94) Hypothetical protein	1608811_at	-0.172529	0.119464	0.0411661	-0.175322	0.330586	-0.238544	0.00969665
CF403961	putative protein	gi|6580147|emb|CAB63151.1| putative protein [Arabidopsis thaliana]	(Q9SCU4) Hypothetical protein T18N14.20	1606481_at	-0.213792	-0.387587	-0.208106	-0.00325414	-0.036852	0.287899	0.394255
CF404003	Similar to glucose-6-phosphate\/phosphate-translocator	gi|47027063|gb|AAT08746.1| glucose-6-phosphate\/phosphate-translocator [Hyacinthus orientalis]	(Q676X8) Glucose-6-phosphate/phosphate-translocator (Fragment)	1607996_at	0.324101	-0.0977105	-0.0222565	0.0664842	-0.254525	-0.0958744	0.0111801
CF404016	unknown protein	gi|60652323|gb|AAX33234.1| cytosolic alpha-amylase [Malus x domestica]	(Q5BLY0) Cytosolic alpha-amylase	1607147_at	-0.850714	-0.122071	0.00908071	0.123693	-0.0469282	0.259785	0.339699
CF404020				1621256_at	-0.218921	-0.327734	-0.0904541	-0.0637283	0.0648862	0.112126	0.401813
CF404052	hypothetical protein	gi|4582455|gb|AAD24839.1| receptor kinase, putative [Arabidopsis thaliana]	(Q9M0X5) Receptor protein kinase-like protein	1619500_at	-2.0752	-0.252634	-0.358818	-0.178829	1.16163	0.228424	-0.232007
CF404056				1613653_at	-0.437924	-0.416529	-0.268783	0.117415	0.0479534	0.573402	0.105603
CF404058				1613055_at	-0.104611	0.109817	0.0656095	-0.0759373	-0.0559414	-0.0672968	0.109975
CF404070				1620098_at	0.390651	0.372684	0.0969883	-0.0255053	-0.514403	-0.308634	-0.260581
CF404110	serine\/proline-rich protein	gi|6911861|emb|CAB72161.1| serine\/proline-rich [Arabidopsis thaliana]	(Q8GWV9) Putative serine/proline-rich protein (At3g45230)	1608706_at	1.3672	0.196067	-0.220233	0.0531755	-0.576703	-1.276	-1.75964
CF404125				1607913_at	-0.462107	0.327004	0.122658	0.000680542	-0.0164497	-0.117125	0.0282469
CF404138	putative protein	gi|27311729|gb|AAO00830.1| Unknown protein [Arabidopsis thaliana]	(Q8LDG0) Hypothetical protein	1619438_at	1.14069	-0.222075	-0.0396492	-0.502456	-0.355103	-0.58872	-0.299976
CF404143	hypothetical protein	gi|15222077|ref|NP_175351.1| ATP dependent DNA ligase family protein [Arabidopsis thaliana]	(Q3ECT9) Protein At1g49250	1608439_at	0.146407	-0.102496	-0.0570836	-0.317005	-0.241576	0.17729	0.288361
CF404145				1621712_at	-0.398625	-0.34399	-0.230885	-0.154404	-0.192711	0.422037	0.573536
CF404179	ABC-type transport protein-like protein	gi|4741190|emb|CAB41856.1| ABC-type transport-like protein [Arabidopsis thaliana]	(Q9FKF2) Similarity to ABC transporter	1620335_at	0.598469	0.198095	0.143299	-0.115538	-0.362579	-0.39771	-0.368835
CF404188	unknown protein	gi|16648736|gb|AAL25560.1| At1g02880\/F22D16_33 [Arabidopsis thaliana]	(Q93Z45) At1g02880/F22D16_33	1616760_at	-0.695407	-0.887513	-0.520673	-0.224464	-0.408086	0.677177	0.953324
CF404193		gi|27552542|gb|AAO19365.1| unknown protein [Oryza sativa (japonica cultivar-group)]	(Q851E0) Hypothetical protein OSJNBb0021P10.2	1622729_at	-0.34275	0.305515	0.17869	0.0593795	0.413793	-0.364998	-0.528913
CF404214	calmodulin-stimulated calcium-ATPase, putative	gi|11994720|dbj|BAB03036.1| Ca2+-transporting ATPase-like protein [Arabidopsis thaliana]	(Q9LIK7) Potential calcium-transporting ATPase 13, plasma membrane-type (EC 3.6.3.8) (Ca(2+)-ATPase isoform 13)	1622073_at	-0.0220359	-0.24278	-0.389291	-0.137574	-0.367521	0.211697	0.645544
CF404230	mandelonitrile lyase-like protein	gi|38605946|emb|CAD41660.3| OSJNBa0019K04.7 [Oryza sativa (japonica cultivar-group)]		1606948_at	1.24771	-0.409993	-0.411673	-0.355455	-0.631495	-0.15132	-0.333823
CF404263	ribokinase, putative		(Q9LN35) F18O14.35 (F14P1.7 protein) (At1g19600)	1619292_at	-0.966445	-0.869863	-1.06687	-0.795214	-0.407182	1.10143	0.991063
CF404277	putative protein	gi|27529836|dbj|BAC53933.1| hypothetical protein [Nicotiana tabacum]	(Q8H0H5) Hypothetical protein A20	1618244_s_at	1.12102	0.609375	0.223158	0.172488	-1.11536	-2.04352	-1.73232
CF404277		gi|27529836|dbj|BAC53933.1| hypothetical protein [Nicotiana tabacum]	(Q8H0H5) Hypothetical protein A20	1611353_at	0.570153	0.226643	0.296875	-0.178643	-0.251621	-0.517924	-0.525191
CF404277		gi|27529836|dbj|BAC53933.1| hypothetical protein [Nicotiana tabacum]	(Q8H0H5) Hypothetical protein A20	1615121_at	0.941384	0.472758	0.111432	-0.059354	-0.546325	-0.953741	-1.14937
CF404295				1620093_at	1.29726	-0.365588	-0.535749	-0.479974	-0.602177	-0.255443	-0.212644
CF404315	CBL-interacting protein kinase 21 (CIPK21)	gi|14334390|gb|AAK59696.1| CBL-interacting protein kinase 21 [Arabidopsis thaliana]		1610922_at	0.396271	0.46202	0.485758	0.31914	-0.450075	-1.29415	-0.946919
CF404361	prolyl aminopeptidase-like protein	gi|6850845|emb|CAB71084.1| prolyl aminopeptidase-like protein [Arabidopsis thaliana]	(Q9M314) Prolyl aminopeptidase-like protein (AT3g61540/F2A19_140)	1617508_a_at	0.526261	0.348307	0.342362	0.0579519	-0.392762	-0.886384	-0.566428
CF404370				1617851_s_at	0.700123	0.631948	0.45468	-0.136294	-0.734974	-1.1712	-0.99859
CF404412				1622593_at	-0.356431	-0.107897	-0.124742	-0.314913	-0.0819189	0.331594	0.450691
CF404471	putative F-box protein family, AtFBL3	gi|29028992|gb|AAO64875.1| At5g27920 [Arabidopsis thaliana]	(Q8GZ31) Hypothetical protein At5g27920/F14I23_80 (At5g27920)	1615511_at	0.473777	0.0853858	-0.347345	-0.168563	-0.510308	0.242018	-0.014774
CF404486	small GTPase Ara6 (ARA6)	gi|52077019|dbj|BAD46052.1| putative GTP binding protein [Oryza sativa (japonica cultivar-group)]	(Q86JP3) Similar to Mus musculus (Mouse). similar to expressed sequence AI326010 (Rab GTPase)	1606503_at	-0.526581	-0.638488	-0.362884	-0.228103	-0.0232181	0.563336	0.651071
CF404523				1615930_at	-0.0570656	0.000855291	-0.0982538	-0.14387	-0.300158	0.278767	0.230962
CF404530				1616746_at	-0.293272	-0.187952	-0.104856	0.127275	-0.551184	0.249406	0.498553
CF404534	DNA repair and meiosis protein Mre11 (emb|CAB50793.1)		(Q5BMA8) Putative MRE11	1619025_at	-0.331806	-0.0252567	-0.0166221	-0.262806	-0.146587	0.294575	0.345844
CF404595				1614988_at	-0.0371576	0.0188232	0.0735202	-0.160731	-0.063503	0.0562897	0.0958775
CF404655	pectate lyase-like protein	gi|31432466|gb|AAP54096.1| putative pectate lyase [Oryza sativa (japonica cultivar-group)]	(Q93Z77) Putative pectate lyase (At5g04300/At5g04300)	1613330_at	1.28393	0.345142	-0.0969435	0.151623	-1.19293	-1.44725	-1.16895
CF404677				1610579_at	0.000946198	-0.151264	0.00164081	-0.113794	0.0985187	0.00582128	0.136026
CF404680	ATP-dependent transmembrane transporter, putative	gi|15724278|gb|AAL06532.1|AF412079_1 At1g51500\/F5D21_6 [Arabidopsis thaliana]	(Q9C8K2) ATP-dependent transmembrane transporter, putative; 39775-42780 (ATP-dependent transmembrane transporter, putative) (At1g51500/F5D21_6) (At1g51560) (ABC transporter CER5)	1608408_at	0.524835	-0.477833	-0.519264	-0.00177103	-0.128029	-0.0579746	0.345944
CF404694				1609072_at	-0.042167	-0.104945	-0.0936946	-0.21103	0.125689	0.0888292	0.193317
CF404702	Isp4-like protein	gi|20466754|gb|AAM20694.1| Isp4-like protein [Arabidopsis thaliana]	(Q8S2I4) Isp4 protein-like	1613916_at	0.297623	0.13642	0.143171	0.261597	-0.105778	-0.65009	-0.318275
CF404719	hypothetical protein	gi|7270673|emb|CAB77835.1| hypothetical protein [Arabidopsis thaliana]	(Q9ZT78) Hypothetical protein F9H3.13 (Hypothetical protein AT4g03500)	1608422_at	-0.901027	0.389423	0.143195	-0.117841	0.380399	-0.169759	-0.0923119
CF404727	receptor-like GPI-anchored protein (lysM) 2	gi|15982870|gb|AAL09782.1| At1g21880\/T26F17_5 [Arabidopsis thaliana]	(Q93ZH0) LysM-domain GPI-anchored protein 1 precursor	1615898_at	1.76814	0.256366	-0.187948	-0.693953	-1.43907	-2.00315	-1.8104
CF404767		gi|21592720|gb|AAM64669.1| unknown [Arabidopsis thaliana]	(Q8LBN0) Hypothetical protein	1613777_at	-0.463717	0.152502	0.00168411	-0.223521	0.08665	0.306319	0.010491
CF404808				1612127_at	-0.0289139	0.0826949	0.204248	-0.140534	-0.243184	-0.080984	0.152232
CF404821			(Q5BXW2) SJCHGC01957 protein (Fragment)	1611120_at	0.29928	0.104694	0.0570531	-0.145895	0.114006	-0.247852	-0.276366
CF404844				1610585_at	-0.517692	-0.447864	-0.16685	-0.162895	-0.368137	0.471757	0.698475
CF404951	P-type ATPase, putative	gi|11994492|dbj|BAB02533.1| P-type transporting ATPase-like protein [Arabidopsis thaliana]	(Q9LK90) Potential phospholipid-transporting ATPase 8 (EC 3.6.3.1) (Aminophospholipid flippase 8)	1606739_at	-0.628214	0.33515	0.250285	0.0535885	0.0542187	-0.271963	-0.00326229
CF404967	unknown protein (At4g08310)	gi|5262204|emb|CAB45801.1| putative protein [Arabidopsis thaliana]	(Q5B7C9) Hypothetical protein	1618133_at	-0.5847	0.221704	0.0682235	-0.180482	-0.00898006	0.0579328	0.264838
CF404968	pectinesterase like protein	gi|15081598|gb|AAK81875.1| pectin methylesterase PME1 [Vitis vinifera]	(Q94B16) Pectin methylesterase PME1	1622713_at	-0.268431	-0.015841	0.0130832	0.053376	0.0503243	0.0172267	0.11954
CF404969	unknown protein	gi|15450619|gb|AAK96581.1| AT3g14110\/MAG2_6 [Arabidopsis thaliana]	(Q940U6) AT3g14110/MAG2_6 (Hypothetical protein)	1610414_at	-0.100858	0.0285901	0.148968	-0.0575526	0.130985	-0.171523	-0.00738831
CF404987	unknown protein	gi|21553944|gb|AAM63025.1| unknown [Arabidopsis thaliana]	(Q8LDT5) Hypothetical protein	1615349_a_at	-0.169582	-0.11411	-0.143021	-0.0330404	-0.0249547	0.176952	0.251718
CF405012			(Q8GWZ6) Protein SENSITIVITY TO RED LIGHT REDUCED 1	1615823_at	0.00295954	-0.141186	-0.130837	-0.0143182	-0.057186	0.136967	0.172512
CF405013	luminal binding protein	gi|6911549|emb|CAB72128.1| heat shock protein 70 [Cucumis sativus]	(Q9M4E8) Heat shock protein 70	1611053_at	-0.0589351	-0.187051	0.0947729	-0.240715	0.772846	-0.413171	-0.344104
CF405021				1616074_at	-0.136358	-0.178492	-0.200229	-0.0743677	-0.147885	0.188458	0.426825
CF405022				1613426_at	-0.117285	-0.227824	-0.0362982	-0.032496	0.162606	0.024799	0.182223
CF405034	EID1 (Empfindlicher Im Dunkelroten Licht 1)	gi|3193286|gb|AAC19270.1| T14P8.22 gene product [Arabidopsis thaliana]	(Q75IT7) Hypothetical protein OSJNBb0111K12.4 (Hypothetical protein P0686B10.15) (Hypothetical protein P0683B02.9)	1622097_at	-0.0950337	-0.353937	0.079808	0.290093	-0.0142584	-0.0212798	0.0372885
CF405035				1606783_at	0.526213	-0.607332	-0.436923	0.0143883	-0.589001	0.207935	0.416709
CF405078				1619910_at	1.43201	0.840893	0.443075	-0.583335	-2.3516	-2.85098	-2.74494
CF405131	hypothetical protein	gi|2191127|gb|AAB61014.1| A_IG002N01.1 gene product [Arabidopsis thaliana]	(O04595) A_IG002N01.1 protein	1611505_at	0.102079	-0.268765	-0.2041	0.0475331	0.227567	-0.0790485	0.107733
CF405151				1618549_at	0.0273104	-0.344562	-0.263925	0.0370502	-0.121952	0.230216	0.313311
CF405152		gi|17979446|gb|AAL50061.1| At1g72790\/F28P22_2 [Arabidopsis thaliana]	(Q8VYJ9) At1g72790/F28P22_2	1619310_at	-0.601464	-0.743192	-0.117743	-0.161814	0.351547	0.216991	0.575056
CF405162	putative serine\/threonine protein kinase	gi|7270230|emb|CAB80000.1| putative serine\/threonine protein kinase [Arabidopsis thaliana]	(Q8LBX4) Putative serine/threonine protein kinase	1617030_at	1.06201	-0.172003	-0.097326	-0.20293	-0.526562	-0.608143	-0.199663
CF405239				1620658_at	-0.333533	-0.168767	-0.0458786	-0.226024	0.148209	0.18434	0.320345
CF405259				1622125_at	-0.508225	-0.410153	-0.450549	-0.133377	-0.100448	0.394703	0.725519
CF405293	unknown protein	gi|56202305|dbj|BAD73764.1| phosphoribulokinase\/uridine kinase-like [Oryza sativa (japonica cultivar-group)]	(Q5QLG3) Phosphoribulokinase/uridine kinase-like	1610385_at	0.130831	0.310017	0.22612	-0.0251965	-0.364257	-0.2618	-0.148695
CF405298				1613342_at	-0.549932	-0.47691	-0.804461	-0.563616	0.000278592	0.733573	0.753868
CF405310				1620218_at	-0.995838	-1.41902	-0.688677	-0.251892	-0.0136871	0.773095	0.974444
CF405328	unknown protein	gi|1354510|gb|AAB52964.1| HAL2-like protein	(Q38945) PAP-specific phosphatase HAL2-like (3'(2'),5'-bisphosphate nucleotidase) (EC 3.1.3.7) (3'(2'),5-bisphosphonucleoside 3'(2')-phosphohydrolase) (DPNPase) (Halotolerance protein)	1610668_at	-0.383822	-0.371116	-0.0788097	0.151931	0.102998	0.175585	0.261943
CF405388				1615928_at	-0.102297	-0.212998	-0.0185671	-0.0854176	0.133735	0.0963072	0.150326
CF405396				1621348_at	-0.0454258	-0.288736	-0.236885	0.196423	-0.0775094	0.0889961	0.270978
CF405398				1606843_at	-0.832286	-0.183072	-0.314362	-0.145957	-0.124852	0.534243	0.569753
CF405411	unknown protein	gi|7406708|emb|CAB85633.1| putative ripening-related protein [Vitis vinifera]	(Q9M4H0) Putative ripening-related protein	1615114_at	-0.51875	-0.428171	-0.0699852	0.124196	0.260036	0.106312	0.313004
CF405421				1608276_at	-0.17129	-0.000981844	-0.0391541	-0.171183	0.102709	0.110326	0.13492
CF405444	putative beta-amylase	gi|3047123|gb|AAC13634.1| similar to the family of glycosyl hydrolases [Arabidopsis thaliana]	(O65258) F6N23.1 protein (Putative beta-amylase)	1621619_at	-0.176982	-0.212395	-0.144871	-0.223367	-0.138986	0.291979	0.442382
CF405451	cytochrome P450 (CYP76C2)	gi|7406712|emb|CAB85635.1| putative ripening-related P-450 enzyme [Vitis vinifera]	(Q9M4G8) Putative ripening-related P-450 enzyme	1611426_at	-1.28105	-1.4477	-1.32605	-0.256956	0.119756	0.570409	1.27184
CF405454				1621195_at	0.351045	-0.0183111	-0.116689	-0.0260394	-0.394099	0.0541724	0.0475178
CF405475			(Q9SNH1) Hypothetical protein P0514G12.27 (Hypothetical protein OSJNBa0004I20.3)	1615410_at	0.292213	-0.0932492	-0.135192	-0.240343	0.225078	-0.219172	0.0746176
CF405481	malate oxidoreductase (malic enzyme)	gi|438249|emb|CAA80559.1| malate dehydrogenase [Solanum tuberosum]	(P37221) NAD-dependent malic enzyme 62 kDa isoform, mitochondrial precursor (EC 1.1.1.39) (NAD-ME)	1621510_at	0.146289	-0.0532228	-0.230649	-0.031434	0.193047	0.103936	-0.18291
CF405503		gi|29649475|gb|AAO86851.1| hypothetical protein [Arabidopsis thaliana]	(Q84RJ5) Hypothetical protein At2g24030/T29E15.23	1611909_at	-0.507846	0.174733	0.278428	0.00277307	0.139183	-0.138246	-0.0842543
CF405526	hypothetical protein	gi|12322010|gb|AAG51048.1|AC069473_10 unknown protein\; 24862-27391 [Arabidopsis thaliana]	(Q6K961) Cation efflux family protein-like	1619233_at	-0.316416	-0.149822	-0.112288	-0.245986	0.436428	0.114165	0.126469
CF405569				1608059_at	-0.188028	-0.322717	0.0509718	0.105491	0.206622	-0.0183472	0.096886
CF405615	ankyrin repeat protein	gi|23397337|gb|AAK59642.2| unknown protein [Arabidopsis thaliana]	(Q8H118) Hypothetical protein At3g23300	1613338_at	0.0721452	-0.445378	0.382837	0.509111	-0.206176	-0.521167	-0.114639
CF405637	putative homeodomain protein	gi|19352101|dbj|BAB85942.1| qSH-1 [Oryza sativa (indica cultivar-group)]		1617917_at	-0.0743477	-0.0179252	-0.237984	-0.0840071	0.0261805	0.0770425	0.260685
CF405641				1618291_at	-0.439928	-0.106691	-0.0977734	-0.254662	-0.0343221	0.286457	0.449242
CF405646	auxin transport protein (PIN7)	gi|25956262|dbj|BAC41319.1| PIN1-like auxin transport protein [Cucumis sativus]	(Q9SQH6) Probable auxin efflux carrier component 6 (AtPIN6)	1620574_s_at	0.673786	-0.245238	-0.179948	0.498377	-0.750243	-0.414383	-0.118935
CF405648	serine\/threonine-specific protein kinase MHK	gi|7710959|emb|CAB90209.1| putative Cdc2-related protein kinase CRK2 [Beta vulgaris]	(Q9M3W7) Putative Cdc2-related protein kinase CRK2	1609095_at	0.134043	0.0679763	-0.0602554	0.142067	-0.466646	0.0578364	0.0388048
CF405685				1611888_s_at	-0.0133898	-0.276569	-0.364854	-0.0145648	-0.404351	0.271248	0.540778
CF405703		gi|1155054|gb|AAC49474.1| regulator of MAT2	(Q68AN1) BZip transcription factor	1616057_s_at	-1.1583	-0.530551	-0.259052	-0.110169	0.353409	0.569879	0.417465
CF405710	Erd1 protein precursor (sp|P42762)	gi|26518520|gb|AAN78327.1| ATP-dependent Clp protease ATP-binding subunit precursor [Oryza sativa (indica cultivar-group)]	(Q7XL03) OJ000315_02.14 protein	1617871_at	-0.208985	-0.156	-0.116525	-0.0779799	0.134837	0.241403	0.120941
CF405714	putative sugar transporter protein	gi|49388943|dbj|BAD26163.1| putative hexose transporter [Oryza sativa (japonica cultivar-group)]	(Q8GT52) Hexose transporter	1611615_at	-0.576243	-0.303721	-0.342633	0.202593	0.248856	0.216237	0.298427
CF405744	putative transcriptional regulator	gi|38346977|emb|CAD40293.2| OSJNBb0062H02.2 [Oryza sativa (japonica cultivar-group)]	(Q8H6B1) Global transcription factor group C 102	1607823_s_at	-0.15632	-0.0744064	0.00762256	0.143455	-0.148027	0.000732289	0.189186
CF405762				1611307_at	-0.0835046	-0.319736	0.076728	-0.130166	0.0876461	0.142029	0.164246
CF405765	putative protein	gi|7413529|emb|CAB86009.1| putative protein [Arabidopsis thaliana]	(Q9LZ30) Hypothetical protein T1E3_30	1615142_at	-0.0423709	-0.0886586	-0.195143	0.0345864	-0.331796	0.142901	0.369748
CF405795				1617534_at	-0.0283269	-0.0473886	-0.117764	-0.0182418	0.0665904	0.0774116	0.0570615
CF405831		gi|13359451|dbj|BAB33421.1| putative senescence-associated protein [Pisum sativum]	(Q6Z8F0) Hypothetical protein P0459B01.18	1616663_s_at	-1.79434	-0.67649	-0.584934	0.175585	1.28835	-0.631815	0.265509
CF405833				1620280_at	-0.483722	-0.47125	-0.205859	-0.0204936	0.0758877	0.250993	0.552453
CF405867		gi|59859112|gb|AAX09335.1| putative phosphatidylinositol glycan class S [Fragaria x ananassa]		1621064_at	-0.34479	-0.0841668	0.0129759	-0.147826	-0.0140495	0.140807	0.338879
CF405872	hypothetical protein	gi|6957704|gb|AAF32448.1| hypothetical protein [Arabidopsis thaliana]	(Q9M899) F16B3.4 protein	1616024_at	-0.679295	-0.561252	-0.29167	0.0459464	0.17932	0.485465	0.396283
CF405878	unknown protein	gi|51477394|gb|AAU04767.1| protein disulfide isomerase (PDI)-like protein 3 [Cucumis melo]	(Q5DMW9) Protein disulfide isomerase (PDI)-like protein 3	1616531_at	-1.49585	-0.948606	-0.178176	0.0644749	0.539918	0.505323	0.405383
CF405888				1617381_at	-0.182436	-0.216948	-0.0101105	-0.0302201	0.116109	0.121015	0.156794
CF405914				1622765_at	-0.343528	-0.125698	-0.116487	-0.156547	-0.101146	0.295166	0.396607
CF405949				1614865_at	-0.919862	-0.719537	-0.594882	-0.0427515	-0.378234	0.864273	0.714968
CF405970				1619858_at	-0.0314321	-0.228342	-0.0524646	0.0691077	0.0565592	-0.0778578	0.222971
CF405971				1619437_at	-0.309428	-0.331393	-0.334531	-0.0607219	0.254658	0.308694	0.280725
CF405991	putative casein kinase	gi|57899773|dbj|BAD87518.1| putative serine\/threonine protein kinase [Oryza sativa (japonica cultivar-group)]		1620036_at	-0.139638	-0.153764	-0.199354	-0.0525404	-0.12667	0.232036	0.342257
CF405999	unknown protein	gi|18175688|gb|AAL59911.1| unknown protein [Arabidopsis thaliana]	(Q5BXG4) Hypothetical protein (Fragment)	1622330_at	-0.1161	0.23285	0.0635793	-0.199646	-0.045236	0.00289052	0.0217794
CF406033	unknown protein	gi|28416643|gb|AAO42852.1| At5g59380 [Arabidopsis thaliana]	(Q8LCG6) Hypothetical protein	1612888_at	-0.389925	0.0222032	0.0871854	0.0939352	0.135807	-0.00251874	-0.00754257
CF413614			(Q84RU7) Putative EBNA1-binding protein homolog; Ebp2p	1617348_at	0.0414049	-0.423678	-0.241564	0.00090594	-0.138722	0.0186548	0.543564
CF413630	putative glucosyltransferase	gi|19911191|dbj|BAB86922.1| glucosyltransferase like protein [Vigna angularis]	(Q8LGD9) Hypothetical protein	1618965_at	-0.94666	-0.765883	-0.428153	-0.243827	0.0359793	0.767234	0.658192
CF413644				1622137_at	1.01406	0.262134	-0.379114	-0.536378	-0.535775	-0.277008	-0.308162
CF413649		gi|5931643|emb|CAB56570.1| squamosa promoter binding protein-homologue 5 [Antirrhinum majus]	(Q54QG5) Hypothetical protein	1609379_at	0.412381	0.155501	-0.0442281	-0.035752	-0.288473	-0.177743	-0.140624
CF413685				1606883_at	-0.77756	-1.02578	-1.6008	-0.995618	-0.454271	1.06091	1.18787
CF413706	thioredoxin-like 5	gi|18415285|ref|NP_568172.1| thioredoxin family protein [Arabidopsis thaliana]	(Q9FG36) Thioredoxin-like 5, chloroplast precursor	1607517_at	-0.168398	0.254709	0.187564	0.0261055	-0.153737	-0.333668	0.0942905
CF413753				1608143_at	-0.205785	-0.020723	-0.102295	-0.110589	0.213724	-0.0516454	0.220233
CF413778	hypothetical protein	gi|28629497|gb|AAO45013.1| S-adenosyl-L-methionine:benzoic acid\/salicylic acid carboxyl methyltransferase [Petunia x hybrida]	(Q84UB4) S-adenosyl-L-methionine:benzoic acid/salicylic acid carboxyl methyltransferase	1616348_at	-1.50614	0.311447	0.68942	0.290926	0.478163	-0.81626	-0.712991
CF413811	unknown protein	gi|21554309|gb|AAM63414.1| unknown [Arabidopsis thaliana]	(Q9ZPY1) Expressed protein (Hypothetical protein)	1621295_at	-0.0954655	0.0647665	0.259407	0.00469764	-0.257227	0.000892629	-0.028333
CF413860		gi|10178086|dbj|BAB11505.1| unnamed protein product [Arabidopsis thaliana]		1620100_at	2.17112	-0.565704	-0.975398	-0.96431	-1.7658	-2.00426	-1.96467
CF413901				1606890_at	0.0632808	-0.132503	-0.0403152	0.0450675	-0.287945	-0.0652192	0.337849
CF413916				1610797_at	-0.435858	-0.480988	-0.293201	-0.176074	0.899866	0.0654816	-0.103558
CF413990				1622454_at	-0.972602	0.797138	1.05996	0.651008	-1.16567	-1.70086	-1.53842
CF414122	unknown protein	gi|4874298|gb|AAD31360.1| expressed protein [Arabidopsis thaliana]	(Q9SLA6) Expressed protein (Hypothetical protein At2g25570)	1614210_at	-0.185131	-0.12605	0.0808773	-0.208268	0.172711	-0.00351561	0.209286
CF414198				1616964_at	0.0258986	-0.199393	0.109471	-0.0766631	0.152315	-0.0860798	0.0432849
CF414212		gi|14334708|gb|AAK59532.1| unknown protein [Arabidopsis thaliana]	(Q93WB8) Hypothetical protein At3g13410	1611513_s_at	-0.141672	-0.268053	-0.118008	0.0618236	0.194374	0.0624827	0.149728
CF414215	unknown protein	gi|5668813|gb|AAD46039.1|AC007519_24 Similar to gb|X77136 HSR203J protein from Nicotiana tabacum and is a member of the PF|00135 Carboxylesterase family. ESTs gb|Z25688 and gb|F14025 come from this gene. [Arabidopsis thaliana]	(Q9SX78) F16N3.25 protein	1614513_at	1.84862	0.0614441	-0.563116	-0.713644	-1.56216	-1.39447	-1.51753
CF414275			(Q8LEC6) Hypothetical protein	1610833_at	0.392768	0.0637029	0.379688	-0.367318	-0.592907	-0.517449	0.267896
CF414322	putative WD-repeat protein	gi|34394218|dbj|BAC84670.1| putative WD repeat domain 5 protein [Oryza sativa (japonica cultivar-group)]	(Q6YTU7) Putative WD repeat domain 5 protein	1621131_at	-0.324751	0.212385	0.0397418	-0.0911258	0.107835	0.0056499	-0.00765401
CF414349	hypothetical protein	gi|5777616|emb|CAB53477.1| CAA30374.1 protein [Oryza sativa]	(Q9FZG6) T2E6.3	1617317_at	1.72888	-0.714008	-0.587896	-0.54837	-0.916139	-0.795754	-0.688286
CF414433	unknown protein	gi|3776015|emb|CAA09210.1| RNA helicase [Arabidopsis thaliana]	(Q944S1) At1g59990/T2K10_4	1609859_at	0.170183	-0.0417207	0.0799173	-0.142485	-0.151995	-0.00783018	0.0646014
CF414434			(Q8VZE7) At2g31890/F20M17.7	1616247_at	-0.182182	-0.0792095	-0.437439	-0.190614	0.23128	0.68777	-0.372003
CF414454	proteasome regulatory subunit S3 like protein	gi|1864003|dbj|BAA19252.1| 21D7 [Nicotiana tabacum]	(P93768) Probable 26S proteasome non-ATPase regulatory subunit 3 (26S proteasome subunit S3) (Nuclear antigen 21D7)	1620007_at	-1.09349	-0.652515	-0.316556	-0.152173	0.443089	0.47416	0.529775
CF414455	unknown protein	gi|55296084|dbj|BAD67646.1| unknown protein [Oryza sativa (japonica cultivar-group)]	(Q5WA74) Hypothetical protein P0681F10.42	1622354_at	-0.0407362	-0.373055	-0.467333	0.0798449	0.05552	0.513453	0.0126319
CF414500				1611612_at	-0.52565	-1.15002	-0.861333	0.0401347	0.29993	1.0426	-0.0217163
CF414573	unknown protein	gi|9989053|gb|AAG10816.1|AC011808_4 Unknown protein [Arabidopsis thaliana]		1609108_at	-0.349921	-0.0609027	0.0831082	-0.216379	0.574314	-0.0817827	-0.147474
CF414577	putative auxin-induced protein	gi|20269055|emb|CAC84708.1| aux\/IAA protein [Populus tremula x Populus tremuloides]	(Q8RVH6) Aux/IAA protein	1611410_at	0.505296	-0.154367	-0.146915	-0.184506	-0.221951	-0.0284999	0.0855396
CF414667	fructose-bisphosphatase precursor	gi|546354|gb|AAB30523.1| fructose-1,6-biphosphatase, FBPase {EC 3.1.3.11} [Pisum sativum=peas, Lincoln, Peptide Chloroplast, 357 aa]	(P46275) Fructose-1,6-bisphosphatase, chloroplast precursor (EC 3.1.3.11) (D-fructose-1,6-bisphosphate 1-phosphohydrolase) (FBPase)	1614023_at	1.10918	-0.13877	-0.27189	-0.15	-0.460937	-0.393353	-0.479717
CF414823	unknown protein	gi|9454546|gb|AAF87869.1|AC012561_2 Unknown protein [Arabidopsis thaliana]	(Q9LPT5) F11F12.2 protein (Hypothetical protein F17J6.18)	1613950_at	0.259218	-0.414817	-0.507689	0.0309753	-0.0595252	0.528474	-0.110883
CF414864		gi|12320745|gb|AAG50523.1|AC084221_5 hypothetical protein [Arabidopsis thaliana]	(Q6DYE4) Hypothetical protein	1619018_at	0.552254	0.0983022	0.256741	-0.0867122	-0.331312	-0.441343	-0.330234
CF414908	unknown protein	gi|2244841|emb|CAB10263.1| hypothetical protein [Arabidopsis thaliana]	(O23339) Hypothetical protein AT4g14840	1610643_at	0.663502	0.269534	0.002949	-0.216254	-0.555545	-0.453473	-0.0936754
CF414942				1620789_s_at	1.53665	-0.189729	-0.538385	-0.758303	-1.12594	-0.477078	-0.385216
CF414958	unknown protein			1617179_at	0.37051	0.0862223	0.472286	0.625642	-0.751852	-0.914326	-0.758847
CF415027				1607529_at	0.340057	-0.0729498	-0.054655	-0.0175607	-0.100859	-0.121187	-0.0278719
CF415097	putative protein	gi|4886278|emb|CAB43425.1| putative protein [Arabidopsis thaliana]		1618582_at	-0.250543	-0.066077	0.056714	0.124902	-0.178372	-0.0230407	0.269996
CF415153				1620900_at	0.564717	0.223948	0.33447	0.0653028	-0.540656	-0.602782	-0.514948
CF415171	putative 4-coumarate:CoA ligase	gi|20502991|gb|AAM22700.1|AC098693_5 Putative AMP-binding protein [Oryza sativa (japonica cultivar-group)]	(Q8LSQ3) Putative AMP-binding protein	1607163_at	0.536112	0.186542	0.0631199	0.1106	-0.613299	-0.392255	-0.197816
CF415211				1613714_at	-0.328516	-0.390044	-0.301654	-0.0953093	-0.0163582	0.416101	0.454284
CF415290				1620701_at	0.231862	-0.0311908	0.133818	-0.116321	-0.187213	-0.115889	0.0373013
CF415330		gi|13878059|gb|AAK44107.1|AF370292_1 unknown protein [Arabidopsis thaliana]	(Q94K52) Hypothetical protein At1g02475	1622253_at	0.499869	0.679756	0.424325	-0.0275889	-0.60121	-1.08398	-0.91562
CF415379				1615779_at	0.120846	0.262594	0.0898251	-0.0498454	-0.254228	-0.108939	-0.124995
CF415391	putative receptor kinase	gi|4454043|emb|CAA23040.1| putative receptor kinase [Arabidopsis thaliana]	(Q9LDG0) Putative receptor-like kinase	1620367_at	1.06173	-0.0394488	-0.147237	0.00982191	-0.985064	-0.426773	-0.357343
CF415397	hypothetical protein	gi|38346636|emb|CAD40742.2| OSJNBa0072D21.6 [Oryza sativa (japonica cultivar-group)]		1610400_at	-0.141923	0.0926936	0.00489969	-0.201212	-0.296042	0.14657	0.301811
CF415431	acyltransferase	gi|7415599|dbj|BAA93453.1| acyltransferase homolog [Petunia x hybrida]	(Q9MBD4) Acyltransferase homolog	1611086_at	1.68459	0.208996	0.0579936	-0.192583	-1.32469	-2.59822	-2.74477
CF415442	putative protein	gi|29428048|sp|Q9SRL8|LB21_ARATH Putative LOB domain protein 21	(Q4VPE9) Lateral organ boundaries-like 1 (Fragment)	1618774_at	-0.129591	1.08613	0.785638	0.262174	-0.934028	-1.96653	-1.94084
CF415597	ammonium transport protein (AMT1)	gi|10952510|gb|AAG24944.1| putative ammonium transporter AMT1\;1 [Lotus japonicus]	(Q9FSH3) Ammonium transporter (AMT1.1)	1610744_at	0.181096	-0.0917851	0.201065	0.558366	-0.993504	-0.284332	-0.0256635
CF415605				1621846_at	-0.311837	-0.445361	-0.165987	-0.118859	0.0422397	0.208096	0.548808
CF415686	unknown protein			1617531_at	0.45412	-0.00800393	-0.0206154	-0.0927187	-0.165704	-0.167606	-0.104376
CF415760	unknown protein	gi|50872462|gb|AAT85062.1| isoamylase N-terminal domain containing protein [Oryza sativa (japonica cultivar-group)]	(Q9LFY0) T7N9.13	1614288_at	-0.258291	-0.127256	-0.149052	0.0261638	-0.0295055	0.0719757	0.375508
CF415830	glutamate-tRNA ligase	gi|11078546|gb|AAG29098.1|AF241841_1 Glu-tRNA synthetase [Arabidopsis thaliana]	(Q9FEA2) Glutamyl-tRNA synthetase (EC 6.1.1.17) (Glutamate--tRNA ligase) (GluRS)	1609523_at	0.702299	0.079311	-0.0581732	-0.178957	-0.312502	-0.258795	-0.266142
CF415849	putative protein	gi|48958469|gb|AAT47787.1| At1g09645 [Arabidopsis thaliana]	(Q6GKX8) Hypothetical protein At1g09645	1617149_at	-0.488431	-0.0869673	-0.228516	-0.409943	-0.129938	0.398057	0.592571
CF510451	betaine aldehyde dehydrogenase like protein	gi|34595979|gb|AAQ76705.1| betaine aldehyde dehydrogenase [Panax ginseng]	(Q6JSK3) Betaine aldehyde dehydrogenase	1611624_at	-0.140455	-0.164591	-0.140405	-0.0361661	0.128721	0.0783142	0.225238
CF510577				1619588_at	-0.248007	-0.257878	-0.103488	-0.0124717	-0.0158674	0.561252	-0.0972081
CF510703				1609632_s_at	0.243818	0.400299	0.481071	0.603935	-0.0726962	-1.47394	-1.89109
CF510933	spindle pole body protein-like	gi|38345037|emb|CAE01636.2| OSJNBa0029H02.21 [Oryza sativa (japonica cultivar-group)]	(Q9C5H9) Putative spindle pole body protein	1622390_at	0.249729	0.0240813	0.133455	0.0417982	-0.0772005	-0.228469	-0.206836
CF511392		gi|54290987|dbj|BAD61666.1| hypothetical protein [Oryza sativa (japonica cultivar-group)]	(Q5Z9B4) Hypothetical protein P0485D10.5	1617392_at	-0.52183	-0.585137	-0.352557	-0.0875	0.150974	0.365576	0.598236
CF511397	putative pre-mRNA splicing factor	gi|31432880|gb|AAP54456.1| putative pre-mRNA splicing factor [Oryza sativa (japonica cultivar-group)]	(Q8W3F7) Putative pre-mRNA splicing factor	1615691_at	-0.416578	-0.194056	-0.212657	-0.0933638	0.0955389	0.275834	0.375419
CF511426	putative protein phosphatase	gi|15292895|gb|AAK92818.1| putative protein phosphatase [Arabidopsis thaliana]	(Q9M9C6) Hypothetical protein T2E12.9 (Hypothetical protein At1g68410)	1607672_at	0.537618	-0.697016	-0.706696	0.0376213	-0.268817	0.283884	0.31611
CF511922	putative protein	gi|7485246|pir||T01769 hypothetical protein A_IG002P16.18 - Arabidopsis thaliana	(O04635) Hypothetical protein F2P16.18	1618909_at	0.471323	0.300502	0.178556	0.399841	-0.545529	-0.639661	-0.727547
CF511946	sugar kinase, putative	gi|20219054|gb|AAM15798.1|AC104428_19 Putative sugar kinase [Oryza sativa (japonica cultivar-group)]		1619765_at	-0.210874	-0.135466	6.47521e-05	0.00420694	-0.00922759	0.0965204	0.213912
CF512105	kinesin, putative	gi|12323661|gb|AAG51794.1|AC067754_10 kinesin, putative\; 56847-62063 [Arabidopsis thaliana]	(Q9C7T0) Kinesin, putative; 56847-62063	1620995_at	0.351016	0.41026	0.359736	-0.239032	-0.388616	-0.368203	-0.460961
CF512134				1611380_at	-0.296033	-0.136665	-0.0790421	0.0300995	-0.0228489	0.0908712	0.332076
CF512184				1608926_at	-0.842919	-0.964707	-0.659772	-0.0348803	-0.400677	0.797824	0.867922
CF512294	ATPase a subunit, putative	gi|31616543|gb|AAP55716.1| ATPase subunit IV [Chenopodium rubrum]	(Q7Y053) ATPase subunit IV	1614890_at	-0.621241	-1.01012	-0.55	-0.427757	-0.858042	0.746644	1.13577
CF512495	hypothetical protein	gi|33146883|dbj|BAC79881.1| unknown protein [Oryza sativa (japonica cultivar-group)]	(Q7XI67) Hypothetical protein P0034A04.101-1 (Hypothetical protein P0597G07.131-1)	1620189_at	0.533481	0.486694	0.249851	-0.208898	-0.478711	-0.613448	-0.462319
CF512500				1607597_at	-0.289349	-0.273839	-0.309081	-0.0883132	-0.138528	0.630699	0.201728
CF512523	MAP kinase, putative	gi|25992532|gb|AAN77146.1| mitogen-activated protein kinase [Gossypium barbadense]	(Q8GT86) Mitogen-activated protein kinase (Fragment)	1614595_at	-0.0272343	-0.0772949	-0.0981441	-0.284806	-0.305874	0.196469	0.444603
CF512526				1612827_at	0.0197024	-0.0430764	-0.0328432	-0.196065	0.0620502	0.254282	-0.106938
CF512529	putative protein	gi|9758933|dbj|BAB09314.1| unnamed protein product [Arabidopsis thaliana]	(Q8LAZ6) Hypothetical protein	1610583_at	-3.43514	-1.08318	0.137629	0.603313	-0.0105979	0.420221	0.570901
CF512530	putative clathrin heavy chain, 3' partial	gi|6016683|gb|AAF01510.1|AC009991_6 putative clathrin heavy chain [Arabidopsis thaliana]	(Q9SRM1) Clathrin heavy chain, putative; 28833-19741	1615965_at	0.12504	-0.256452	-0.245027	0.0164343	0.036591	0.419648	-0.228076
CF512531		gi|55297428|dbj|BAD69280.1| hypothetical protein [Oryza sativa (japonica cultivar-group)]	(Q5VMP5) Hypothetical protein OSJNBb0008D07.39	1621998_at	0.366776	0.216901	-0.231464	-0.128135	-0.283314	-0.0691078	0.00946918
CF512532				1615232_at	-0.563103	-0.565984	-0.372729	-0.0843373	-0.113237	0.236089	0.871699
CF512540	beta-1,3-glucanase-like protein	gi|34909360|ref|NP_916027.1| P0638D12.12 [Oryza sativa (japonica cultivar-group)]		1617368_at	0.525733	0.625083	0.0923025	-0.218064	-0.156774	-0.716279	-0.769664
CF512552	hypothetical protein	gi|3688600|dbj|BAA33461.1| beta-Amyrin Synthase [Panax ginseng]	(O82140) Beta-Amyrin Synthase	1608014_at	0.391357	0.185113	0.0556549	-0.0927982	-0.21709	-0.141372	-0.308503
CF512564	protein kinase like protein	gi|42741727|gb|AAS45124.1| WAK-like kinase [Lycopersicon esculentum]	(Q6QLL5) WAK-like kinase	1612661_at	0.309807	0.119417	0.256695	-0.137811	-0.401812	-0.389697	0.0708415
CF512968				1622500_at	-0.80319	-0.536437	-0.515309	-0.137912	-0.316509	0.743283	0.724196
CF512980	unknown protein	gi|11558252|emb|CAC17794.1| microtubule-associated protein MAP65-1a [Nicotiana tabacum]	(Q9FEV9) Microtubule-associated protein MAP65-1a	1621236_at	0.63674	0.36998	0.0140303	0.146862	-0.271966	-0.441073	-1.08575
CF513088	GMP synthase	gi|12324937|gb|AAG52416.1|AC011622_4 GMP synthase\; 61700-64653 [Arabidopsis thaliana]	(Q84WB8) Putative GMP synthase	1614763_at	-0.00561797	0.210281	0.03861	0.0688621	-0.525048	-0.00464407	0.110014
CF513105	putative protein	gi|50428728|gb|AAT77079.1| putative Fip1 motif containing protein [Oryza sativa (japonica cultivar-group)]	(Q6AU09) Putative Fip1 motif containing protein	1612822_at	-0.597777	-0.939658	-0.990239	0.125965	0.0938631	0.983591	0.237118
CF513180		gi|9758715|dbj|BAB09101.1| unnamed protein product [Arabidopsis thaliana]	(Q8L8P2) Hypothetical protein	1613764_at	0.218436	-0.00464803	0.14151	-0.0135893	-0.0529901	-0.244307	-0.0924883
CF513767	transcription factor RUSH-1alpha isolog	gi|2443887|gb|AAB71480.1| Similar to transcription factor gb|Z46606|1658307 and others [Arabidopsis thaliana]	(Q94BR5) Putative DNA-binding protein	1608464_at	-0.188265	-0.771576	-0.850194	0.264963	0.165319	0.871858	-0.270878
CF513786	cellulose synthase like protein	gi|17385973|gb|AAL38531.1|AF435646_1 CSLH1 [Oryza sativa]	(O80890) Putative cellulose synthase	1612999_at	0.536424	0.15603	-0.0343955	0.109481	-0.926072	-0.249096	0.0178028
CF513789	unknown protein	gi|575672|emb|CAA56766.1| potentially catalitic subunit of the ser \/thr protein phosphatase 1 [Medicago sativa subsp. x varia]	(P48488) Serine/threonine protein phosphatase PP1 (EC 3.1.3.16)	1619043_at	-0.206442	-0.263075	-0.322375	-0.105835	-0.0651458	0.28371	0.483188
CF513789	unknown protein	gi|575672|emb|CAA56766.1| potentially catalitic subunit of the ser \/thr protein phosphatase 1 [Medicago sativa subsp. x varia]	(P48488) Serine/threonine protein phosphatase PP1 (EC 3.1.3.16)	1617313_a_at	0.0220339	-0.687912	-0.35998	-0.159047	-0.0733009	0.342015	0.556876
CF514067	membrane transporter like protein	gi|2289003|gb|AAB64332.1| putative membrane transporter [Arabidopsis thaliana]	(O22848) Putative membrane transporter	1612577_at	-0.40386	-0.188603	-0.395395	-0.0602995	0.0950582	0.366151	0.367759
CF514086	hypothetical protein	gi|9857539|gb|AAG00894.1|AC064879_12 Hypothetical protein [Arabidopsis thaliana]	(Q9FZ19) T6A9.11 protein	1616859_at	-0.100884	-0.0959024	-0.0976211	0.137466	-0.0943733	-0.151541	0.333814
CF514094	unknown protein	gi|7269773|emb|CAB77773.1| hypothetical protein [Arabidopsis thaliana]	(Q8VY14) Hypothetical protein At4g02880	1607199_at	0.437069	-0.212274	-0.712916	0.230011	0.194483	0.426545	-0.966579
CF514096	non-LTR reverse transcriptase, putative	gi|21741977|emb|CAD41785.1| OSJNBa0035M09.1 [Oryza sativa (japonica cultivar-group)]	(Q5XWR0) Hypothetical protein	1620032_at	-0.186982	-0.127969	-0.102051	0.0170394	-0.0413774	0.357112	0.0147344
CF514113		gi|18568267|gb|AAL75999.1|AF466646_7 putative polyprotein [Zea mays]		1607175_at	-0.696865	-0.544818	-0.731664	-0.284752	-0.0994558	0.821877	0.653913
CF514116				1622320_at	-1.03587	-0.84493	-0.531124	-0.449841	-0.472548	0.70598	1.12397
CF514527		gi|1946220|emb|CAA96511.1| kn1-like protein [Malus x domestica]	(Q49RB7) Knotted-like homeobox protein	1614094_at	1.01462	-0.411542	-0.622067	0.0358892	-1.37493	-0.0720693	0.282182
CF514703	CLV1 receptor kinase like protein	gi|2982444|emb|CAA18252.1| CLV1 receptor kinase like protein [Arabidopsis thaliana]	(O65440) CLV1 receptor kinase like protein	1608269_at	0.55175	0.033886	-0.0515661	0.0851434	-0.219312	-0.425179	-0.182838
CF514741			(Q5BXG4) Hypothetical protein (Fragment)	1612736_at	0.0105579	-0.0190915	0.0586692	-0.0420487	-0.102049	0.0562789	0.0307355
CF514857				1616887_at	-0.617597	-0.497056	-0.624528	-0.251875	-0.0715584	0.706966	0.648264
CF514962	3-ketoacyl-acyl carrier protein synthase (mtKAS)	gi|20466243|gb|AAM20439.1| 3-oxoacyl carrier protein synthase [Arabidopsis thaliana]	(Q6H7M0) Putative 3-oxoacyl carrier protein synthase	1614271_at	-0.150657	0.331485	0.283805	-0.124279	-0.0629372	-0.194096	-0.193379
CF515249		gi|18700169|gb|AAL77696.1| AT3g07560\/F21O3_27 [Arabidopsis thaliana]	(Q9SRR0) F21O3.27 protein (AT3g07560/F21O3_27)	1612141_at	-0.313081	-0.149589	-0.135117	-0.0654113	0.101664	0.19511	0.274389
CF515277	putative UDP-galactose-4-epimerase	gi|25553524|dbj|BAC24804.1| UDP-galactose 4-epimerase-like protein [Oryza sativa (japonica cultivar-group)]	(O64749) Putative UDP-galactose-4-epimerase	1618478_at	0.484956	-0.192911	-0.149747	-0.0652336	-0.590937	0.0135551	0.257093
CF515295				1612500_at	-0.305048	-0.210525	-0.327071	-0.136683	-0.170327	0.412287	0.485597
CF515455	unknown protein	gi|49333396|gb|AAT64035.1| predicted protein [Gossypium hirsutum]	(Q6DXR5) Predicted protein	1621203_at	-0.498322	0.184687	0.0842697	-0.151559	0.13405	0.0762213	0.0613593
CF515466				1622726_at	-0.280942	-0.0686173	-0.0250889	-0.0289356	-0.225224	0.141639	0.380588
CF515675	putative DNA helicase	gi|21539533|gb|AAM53319.1| DNA helicase isolog [Arabidopsis thaliana]	(Q8L840) DNA helicase isolog (At1g10930)	1608034_at	-0.0766344	0.224071	-0.18792	-0.0490401	-0.0630623	-0.037173	0.147261
CF515795				1621602_at	-0.454375	-0.237686	-0.360062	-0.18641	-0.166145	0.597365	0.443582
CF515871				1617298_at	-0.185979	-0.0776648	0.114383	0.0570263	-0.205234	-0.0246231	0.263096
CF516015		gi|15450377|gb|AAK96482.1| At2g13860\/F13J11.19 [Arabidopsis thaliana]	(Q941B8) At2g13860/F13J11.19	1617258_at	0.218624	-0.368075	0.114673	0.0131731	-0.271993	-0.230662	0.366521
CF516017	putative retroelement pol polyprotein	gi|32488892|emb|CAE03643.1| OSJNBa0060N03.8 [Oryza sativa (japonica cultivar-group)]	(Q6L3H0) Putative receptor kinase	1611054_at	-0.298822	-0.0643972	0.0308146	-0.0839391	-0.00943018	0.0600649	0.298277
CF516019				1616174_at	-0.780936	-0.82175	-0.419165	0.126952	0.138033	0.478007	0.603304
CF516134				1621820_at	-0.0176526	-0.524862	-0.481463	-0.497003	-0.0721903	0.442988	0.661474
CF516506	unknown protein	gi|9755613|emb|CAC01767.1| hypothetical protein [Arabidopsis thaliana]	(Q9LFV8) Hypothetical protein F14F8_60	1610974_at	-0.6231	-0.216198	-0.298522	-0.101308	0.0970431	0.576401	0.24357
CF516508	60s ribosomal like protein L37	gi|47847878|dbj|BAD21671.1| putative ribosomal protein L37 [Oryza sativa (japonica cultivar-group)]	(Q6K8N7) Putative ribosomal protein L37	1616919_s_at	0.394253	0.132829	0.281323	0.0542354	-0.0491012	-0.632293	-0.465958
CF516530				1621867_at	0.0795418	0.339401	0.742564	0.342864	-0.749851	-1.01728	-0.626031
CF516533	hypothetical protein	gi|3242710|gb|AAC23762.1| hypothetical protein [Arabidopsis thaliana]	(O80463) Hypothetical protein At2g23470	1611954_at	0.147853	0.241283	-0.0111303	-0.48965	-0.465504	0.123588	0.253221
CF516572	hypothetical protein	gi|6706428|emb|CAB66114.1| hypothetical protein [Arabidopsis thaliana]	(Q9SCL6) Hypothetical protein T8H10.170	1612150_at	-0.376351	-0.279387	-0.24216	-0.114951	0.225336	0.575013	-0.0320302
CF516603				1621777_at	-0.293548	-0.127181	-0.178484	-0.150374	0.0280933	0.222745	0.375428
CF516612	receptor-like protein kinase	gi|21553536|gb|AAM62629.1| receptor-like protein kinase [Arabidopsis thaliana]	(O22138) Putative receptor-like protein kinase	1607749_at	1.27923	-0.235176	-0.342919	-0.314316	-0.893756	-0.394386	-0.265992
CF516639	putative Cu\/Zn superoxide dismutase copper chaperone	gi|12711645|gb|AAK01931.1|AF329816_1 Cu\/Zn-superoxide dismutase copper chaperone precursor [Glycine max]	(Q9BBU5) Cu/Zn-superoxide dismutase copper chaperone precursor	1621822_at	-0.649772	0.178024	-0.0940772	-0.316419	0.439093	0.0502882	0.137674
CF516668		gi|34908342|ref|NP_915518.1| ataxin 3-like protein [Oryza sativa (japonica cultivar-group)]	(Q8LQ36) Putative Machado-Joseph disease gene product ataxin-3	1617661_at	-0.141291	-0.138071	-0.209542	-0.153754	-0.0220956	0.176679	0.384889
CF516672	disease resistance protein, putative	gi|33341543|gb|AAQ15192.1|AF365880_1 resistance protein [Vitis vinifera]	(Q71RI5) Resistance protein (Fragment)	1616907_at	-0.170827	-0.0715102	-0.272839	0.0558253	-0.0332052	0.253349	0.168211
CF516797				1613380_at	0.202779	-0.0274253	0.0788813	0.143603	-0.134249	-0.123743	-0.187527
CF516835	putative non-LTR retroelement reverse transcriptase	gi|57863924|gb|AAS55772.2| hypothetical protein [Oryza sativa (japonica cultivar-group)]		1617966_at	-0.830673	-0.181436	-0.476755	-0.173289	0.208511	0.567604	0.392804
CF517145	hypothetical protein	gi|18405537|ref|NP_564700.1| hypothetical protein [Arabidopsis thaliana]	(O65586) Hypothetical protein M3E9.90 (Hypothetical protein AT4g26480)	1610892_at	-0.180706	0.553482	0.591286	0.037786	-0.222118	-0.67719	-0.656782
CF517238	unknown protein	gi|17529236|gb|AAL38845.1| putative SecA-type chloroplast protein transport factor [Arabidopsis thaliana]	(Q9SZL7) Hypothetical protein F20D10.290 (Hypothetical protein AT4g38170)	1611367_at	-0.664752	-0.0966732	-0.228851	-0.270935	0.0304177	0.396062	0.500497
CF517402				1621805_at	-1.82551	0.221838	0.791943	0.0933749	0.144469	-0.205234	-0.357249
CF517413	putative retroelement pol polyprotein	gi|8843739|dbj|BAA97287.1| retroelement pol polyprotein-like [Arabidopsis thaliana]		1612214_at	-0.625519	-0.511745	-0.552519	-0.295786	0.20392	0.47565	0.688506
CF517423			(Q8IL30) Hypothetical protein	1612391_at	0.452469	-0.000961904	-0.0838018	-0.0173125	-0.234305	-0.050462	-0.176372
CF517439			(Q99367) DNA-directed RNA polymerase (EC 2.7.7.6) (Fragment)	1609748_at	-0.449847	-0.00333137	-0.0398338	0.118976	-0.104183	0.0376282	0.327341
CF517439			(Q99367) DNA-directed RNA polymerase (EC 2.7.7.6) (Fragment)	1613937_s_at	-0.533286	-0.304938	-0.13862	-0.0428168	0.0377613	0.114756	0.595587
CF517443				1621060_at	-0.300206	-0.0855833	-0.259413	-0.0939167	-0.230372	0.354785	0.42422
CF517461				1619259_at	-0.357065	-0.212162	-0.198298	-0.339368	-0.0889695	0.574218	0.33911
CF517464				1619911_at	-0.277732	-0.229145	-0.129151	0.0951108	0.107658	0.221354	0.132447
CF517476	unknown protein	gi|6714413|gb|AAF26101.1|AC012328_4 unknown protein [Arabidopsis thaliana]	(Q7XXS5) Hypothetical protein (Putative universal stress protein) (USP)	1621353_at	-0.112021	-0.0403749	0.0201234	-0.117039	0.0996009	0.0614805	0.0719951
CF517486	cellulose synthase catalytic subunit (IRX3)	gi|13925881|gb|AAK49454.1|AF304374_1 cellulose synthase catalytic subunit [Nicotiana alata]	(Q93XQ1) Cellulose synthase catalytic subunit	1613224_at	-0.278333	0.0350934	-0.278593	-0.258928	-0.148164	0.348395	0.39527
CF517509	putative non-LTR retroelement reverse transcriptase	gi|48210057|gb|AAT40556.1| hypothetical protein PGEC542.21 [Solanum demissum]	(Q7XEK3) Putative reverse transcriptase	1616493_at	-0.503614	-0.461076	-0.36756	-0.169945	0.0739363	0.523549	0.499963
CF517518				1616395_at	-1.024	-0.642203	-0.693193	-0.504467	0.0632508	0.951688	0.646308
CF517519				1618702_at	-0.848578	-0.456067	-0.354949	-0.106265	-0.0049398	0.56051	0.61677
CF517520				1616632_at	-0.355543	-0.0532742	-0.146705	-0.0344697	-0.11257	0.262305	0.322671
CF517521		gi|6273383|gb|AAF06346.1|AF195653_1 SCUTL1 [Vitis vinifera]	(Q9SNY1) SCUTL1 (Fragment)	1609435_at	0.157175	0.0426172	-0.29944	-0.420128	-0.520605	0.391706	0.362855
CF517523				1621018_at	-0.527509	-0.129586	-0.119211	-0.202977	0.0154631	0.413093	0.333876
CF517558				1613822_at	-0.467278	-0.141995	0.0370063	0.0824346	-0.260775	0.433215	0.138477
CF517672		gi|21741977|emb|CAD41785.1| OSJNBa0035M09.1 [Oryza sativa (japonica cultivar-group)]	(Q8SA93) Putative polyprotein	1615501_at	-0.578613	-0.392645	-0.539907	-0.192759	-0.0797486	0.881623	0.28362
CF517688				1613412_at	-0.788008	-0.273246	-0.491807	-0.10047	0.0861758	0.5826	0.475542
CF517714	zinc finger protein ZFP4	gi|15810083|gb|AAL06967.1| At1g66140\/F15E12_19 [Arabidopsis thaliana]	(Q39266) Zinc finger protein 7	1608582_at	0.21523	0.716503	0.183119	-0.097855	-0.351386	-0.672301	-0.484339
CF517893				1613778_at	-0.55843	-0.19823	-0.208721	-0.118722	0.0649829	0.427989	0.346649
CF518056	putative small heat shock protein	gi|3582434|dbj|BAA33062.1| low-molecular-weight heat shock protein [Cuscuta japonica]	(O82012) Hsp20.0 protein	1621652_at	-1.68849	0.454193	-0.276411	-1.89325	1.42422	0.140863	-1.18891
CF518081	unknown protein	gi|14190365|gb|AAK55663.1|AF378860_1 AT5g17300\/MKP11_15 [Arabidopsis thaliana]	(Q58JL8) Putative At5g37260 (Fragment)	1611381_at	-0.517187	-0.906808	-0.947219	-0.51675	-0.0606453	0.633805	1.02846
CF518136				1606565_at	0.0815097	-0.13354	-0.0996355	-0.144345	-0.159325	0.287585	0.105927
CF518741	unknown protein	gi|22531098|gb|AAM97053.1| unknown protein [Arabidopsis thaliana]	(Q4PNY6) Hypothetical protein	1615915_at	0.794071	-0.223006	-0.0879193	0.0164395	-0.574786	-0.515706	0.119138
CF518881	calcineurin B-like protein (CBL10)	gi|3688181|emb|CAA21209.1| putative protein (fragment) [Arabidopsis thaliana]	(Q3HRN8) Calcineurin B-like protein 9	1606859_at	-0.110679	0.146977	0.184473	0.452089	0.245465	-0.362135	-1.00378
CF518886	putative protein	gi|28973671|gb|AAO64154.1| unknown protein [Arabidopsis thaliana]	(Q84JM1) Hypothetical protein At1g31500	1610946_at	-0.19989	-0.367338	-0.0305383	-0.0389469	-0.302488	0.108691	0.597077
CF518888				1613215_at	-0.424086	-0.271983	-0.327464	-0.329784	-0.0882071	0.262863	0.759896
CF518909	retrotransposon like protein	gi|28558781|gb|AAO45752.1| pol protein [Cucumis melo]		1617799_at	0.156363	-0.0416316	0.0150845	-0.121568	0.0442241	-0.179108	0.0974687
CF518919		gi|15081660|gb|AAK82485.1| AT3g10020\/T22K18_16 [Arabidopsis thaliana]	(Q9SR67) T22K18.16 protein (AT3g10020/T22K18_16) (Hypothetical protein)	1622407_at	-4.59184	-1.55724	-2.63807	-1.27906	2.02142	0.26378	-0.348197
CF518971				1617464_at	-0.0517835	-0.289212	-0.332407	0.286823	-0.723286	0.596305	0.117949
CF519042	flavin-containing amine oxidase	gi|18377829|gb|AAL67101.1| At1g62830\/F23N19_19 [Arabidopsis thaliana]	(Q8VXV7) At1g62830/F23N19_19	1608320_at	-0.183106	-0.00520999	0.0974595	0.224714	0.0663394	-0.107753	-0.137208
CF519161		gi|34393289|dbj|BAC83203.1| unknown protein [Oryza sativa (japonica cultivar-group)]	(Q7F1H9) Hypothetical protein OJ1092_A07.126	1622048_at	0.259219	-0.190698	-0.375906	-0.0269865	-0.00508923	0.349228	-0.144743
CF568783		gi|8131701|dbj|BAA96367.1| ribosomal protein L27 [Panax ginseng]	(Q9MAV8) Ribosomal protein L27	1620794_at	-0.295993	0.0464679	0.36791	-0.327745	0.259358	-0.220585	0.0148255
CF568786		gi|30172151|emb|CAD89783.1| peptidylprolyl cis-trans isomerase [Oryza sativa (indica cultivar-group)]	(Q65XG1) Putative peptidylprolyl cis-trans isomerase	1613848_at	0.0469555	0.0277382	0.107002	-0.161517	0.0928734	-0.257655	0.102314
CF568788		gi|38194890|gb|AAR13288.1| Anx1 [Gossypium hirsutum]	(Q69DC2) Anx1	1609239_at	0.401435	0.167337	0.420376	-0.166621	0.355275	-0.912037	-0.953638
CF568796		gi|21554400|gb|AAM63505.1| unknown [Arabidopsis thaliana]	(O22960) Expressed protein (Hypothetical protein)	1613299_s_at	-0.336472	0.00924495	0.305505	0.251773	0.0934555	-0.191187	-0.264881
CF568797		gi|58737198|dbj|BAD89473.1| putative CRK1 protein [Oryza sativa (japonica cultivar-group)]	(Q5F1W2) Putative CRK1 protein	1607040_at	0.170959	-0.139843	0.1733	-0.0915846	-0.114497	0.0671642	-0.10611
CF568801		gi|9995127|emb|CAC07391.1| unnamed protein product [Helianthus annuus]	(Q3EBF7) Protein At2g46210	1616470_at	0.75664	-0.0551556	-0.0946553	-0.257564	-0.190062	-0.203648	-0.268741
CF568802			(Q9C9E2) Hypothetical protein T10D10.9	1614154_at	-0.16968	-0.11052	0.0634736	0.102151	0.0694951	0.0441264	-0.0204198
CF568804		gi|14335160|gb|AAK59860.1| AT3g52120\/F4F15_230 [Arabidopsis thaliana]	(Q94C11) AT3g52120/F4F15_230	1609533_at	-0.0709163	0.0743359	0.0258207	-0.180903	0.240961	0.0520551	-0.190403
CF568806		gi|3869280|gb|AAC77377.1| beta-galactosidase precursor [Carica papaya]	(O65736) Beta-galactosidase (EC 3.2.1.23)	1612465_at	1.1387	-1.38811	-1.03077	-0.540006	0.139472	0.495223	-0.458275
CF568810		gi|19566|emb|CAA42905.1| glyceraldehyde 3-phosphate dehydrogenase [Magnolia quinquepeta]	(P26518) Glyceraldehyde-3-phosphate dehydrogenase, cytosolic (EC 1.2.1.12)	1608087_s_at	0.240249	-0.0769303	-0.110844	0.12894	0.04144	-0.0436805	-0.231281
CF568816		gi|13272421|gb|AAK17149.1|AF325081_1 unknown protein [Arabidopsis thaliana]	(Q9C8S1) Hypothetical protein T1P2.9	1613254_at	0.875956	0.0220633	0.254869	0.183849	-0.376771	-0.952592	-0.906803
CF568821		gi|3342556|gb|AAC27644.1| importin alpha [Arabidopsis thaliana]	(Q96321) Importin alpha-1 subunit (Karyopherin alpha-1 subunit) (KAP alpha)	1607723_at	-0.0912312	0.0845449	-0.0482156	-0.0915917	0.137724	0.0137952	-0.0210266
CF568822			(O65844) Protein phosphatase 1, catalytic beta subunit	1621807_at	0.0592543	-0.0489982	0.096807	-0.182775	0.0949924	0.256209	-0.360936
CF568823		gi|18086391|gb|AAL57654.1| unknown protein [Arabidopsis thaliana]	(Q9LVM0) Receptor-like protein kinase (Hypothetical protein) (At5g58299/At5g58299)	1619530_at	0.166722	-0.0898882	-0.028427	0.0169368	0.0812175	-0.00205329	-0.169561
CF568828				1620604_at	0.877482	0.155219	0.0531029	-0.319191	-0.417972	-0.446915	-0.457704
CF568829		gi|18072805|emb|CAC80377.1| glyceraldehyde-3-phosphate dehydrogenase [Capsicum annuum]	(Q8VWN9) Glyceraldehyde-3-phosphate dehydrogenase precursor (EC 1.2.1.12)	1618277_at	0.585566	-0.42477	-0.563871	0.139298	-0.0759169	0.338344	-0.389267
CF568834		gi|22795037|gb|AAN05420.1| putative RING protein [Populus x canescens]	(Q8H222) Putative RING protein	1609594_s_at	0.240063	-0.29696	0.0562118	-0.0217183	0.0535797	0.00740673	-0.0935474
CF568836			(Q70I27) SAR DNA-binding protein-like protein	1620697_at	-0.192464	0.388511	0.347482	-0.109411	0.0188214	-0.491034	-0.165051
CF568837		gi|30024110|emb|CAC84677.1| putative histone H2A [Pinus pinaster]	(Q84L44) Putative histone H2A	1622228_at	0.00799817	-0.113339	0.0234029	-0.239671	0.129971	-0.0409422	0.189554
CF568845			(Q39817) Calnexin homolog precursor	1622324_at	0.403445	-0.0239601	-0.00502117	0.116674	0.295154	-0.440664	-0.623179
CF568846			(Q01197) Protein E6	1620034_at	0.60776	0.154981	0.262529	-0.139502	-0.301314	-0.562584	-0.383288
CF568847			(Q6UJX4) Molecular chaperone Hsp90-1	1617721_at	0.0315268	0.0763306	-0.0184655	-0.131676	0.525454	-0.181965	-0.509156
CF568848			(Q8RW90) At1g12050/F12F1_8	1615391_at	0.0960646	0.0303278	0.074751	-0.163368	0.207868	-0.140712	-0.149227
CF568852				1608324_at	0.0451236	0.284132	0.282924	-0.145172	-0.0018414	-0.283813	-0.304933
CF568853			(Q68UW0) Beta-galactosidase	1622421_at	0.419025	-0.130321	-0.172396	-0.397308	0.0769077	0.198114	-0.150794
CF568854			(Q6JX04) Chitinase-like protein (EC 3.2.1.14)	1620111_at	1.12838	-0.237411	-0.351249	-0.618993	-0.200055	-0.0700664	-0.499269
CF568855			(Q6J193) Fasciclin-like AGP 11	1617808_at	0.699735	0.036801	-0.354954	-0.4314	-0.291401	0.160979	-0.165909
CF568857			(Q9AUZ8) Hypothetical protein OSJNBa0026O12.1	1613219_at	-0.179721	-0.188803	-0.0597726	-0.0221461	0.0828201	0.172057	0.150379
CF568858			(Q05758) Ketol-acid reductoisomerase, chloroplast precursor (EC 1.1.1.86) (Acetohydroxy-acid reductoisomerase) (Alpha-keto-beta-hydroxylacil reductoisomerase)	1610953_at	-0.132632	-0.137935	0.0851766	-0.0701196	0.418248	0.134432	-0.450727
CF568860			(Q9M3B2) Hypothetical protein F2K15.60	1622771_at	1.06833	-0.245279	-0.232741	-0.0533772	-0.317073	-0.377974	-0.572542
CF568861			(Q9M348) Hypothetical protein F5K20_80	1622574_at	0.259196	-0.445522	-0.0149131	-0.127259	0.0630042	-0.0367217	0.194185
CF568866			(Q9ZWK3) DnaJ homolog	1611035_at	-0.0618661	0.0847287	0.479502	-0.122638	0.567561	-0.725514	-0.781102
CF568867			(O22793) Plastid protein (At2g33430/F4P9.20)	1608717_at	-0.0202223	0.389632	0.307814	-0.296286	0.0338411	-0.452349	-0.156663
CF568873			(Q93WL3) Hypothetical protein At4g25370	1613388_at	0.159512	0.0551008	-0.0625317	-0.119397	0.0594952	-0.0247394	-0.0878792
CF568874			(Q60CZ2) Putative ribosomal protein	1611122_at	0.0433433	0.120562	0.204818	-0.327395	0.182167	-0.0788645	-0.232026
CF568877				1616774_at	0.120449	-0.0856557	0.103557	-0.0720974	-0.0610487	-0.0675482	0.0455437
CF568880			(Q84L20) L-galactose dehydrogenase	1613725_at	0.46101	0.196267	-0.057937	-0.166869	0.000347426	-0.26531	-0.332619
CF568881			(P55737) Heat shock protein 81-2 (HSP81-2)	1613526_at	-0.0088528	-0.0178705	0.026282	-0.116818	0.582678	-0.185896	-0.512318
CF568884			(Q8LFX1) Putative aspartate aminotransferase	1619268_at	1.25344	-0.261302	-0.718316	-0.0838823	-0.356849	-0.282832	-0.672541
CF568885			(Q9C642) Defective chloroplasts and leaves (DCL) protein, putative (At1g45261/F2G19.1) (At1g45261)	1620815_at	0.260873	0.0712171	0.122089	-0.104561	-0.099753	-0.0198908	-0.298147
CF568888				1613864_at	0.0241951	0.00519686	0.0589697	-0.273381	-0.121555	0.130243	0.133175
CF568890			(Q9FVZ7) Putative steroid membrane binding protein	1609309_at	0.3253	-0.0281378	0.149122	-0.137023	0.00493412	-0.212352	-0.181891
CF568898			(Q9C5W7) Hypothetical protein At1g32400 (Tobamovirus multiplication 2A) (At1g32400/F5D14_22)	1609388_at	0.083532	0.0693759	0.0747162	-0.211342	0.148894	0.054159	-0.273573
CF568901			(Q9XEW9) Elongation factor 1-alpha 1	1615105_s_at	0.314211	0.196938	0.00519932	0.199255	-0.0537161	-0.263319	-0.594944
CF568907			(O82531) Proteasome subunit beta type 1 (EC 3.4.25.1) (20S proteasome alpha subunit F) (20S proteasome subunit beta-6)	1607436_at	0.0919902	-0.0772118	0.36428	-0.198095	0.307612	-0.646141	-0.0729564
CF568908			(Q5PXH0) Aquaporin	1606669_s_at	0.296154	-0.462717	-0.406191	0.522767	0.526672	-0.25211	-0.798555
CF568909			(P46287) 60S ribosomal protein L11 (L5)	1619256_at	0.0695881	0.0329417	0.366792	-0.308293	0.310676	-0.503965	-0.176327
CF568911			(Q40112) Hypothetical protein LC15	1617112_at	-0.0782981	0.2374	0.195302	-0.122188	0.0535904	-0.432573	0.0446294
CF568913			(Q94GC8) Putative amidase	1612527_at	0.0721697	-0.0613245	0.136589	-0.0636254	-0.0214634	-0.0333624	-0.0412883
CF568916			(Q8VY68) Hypothetical protein At4g08230	1622126_at	-0.179845	-0.126597	0.196106	-0.31347	0.528536	-0.349067	0.0333001
CF568919			(Q6UJX4) Molecular chaperone Hsp90-1	1615279_at	-0.16016	0.0966672	-0.243853	-0.128455	0.608969	-0.140312	-0.244712
CF568921			(Q39763) Proline-rich cell wall protein	1622481_x_at	1.87695	-0.870181	-0.411379	-0.133907	-0.384604	-2.19901	-2.91143
CF568922			(Q9LIL3) Similarity to unknown protein (Hypothetical protein At3g22850)	1610424_at	-0.209743	-0.669305	0.148292	-0.12517	0.749092	-0.302905	-0.0145082
CF568924			(Q6YY75) Serine/threonine-protein kinase Nek4-like	1622213_at	-0.00356765	0.22011	-0.0858058	-0.328621	0.00894137	0.206343	-0.0906269
CF568940			(Q6UNT2) 60S ribosomal protein L5	1620336_at	0.345194	0.0505559	0.243834	-0.120026	0.167263	-0.456886	-0.43787
CF568948			(Q6Z7R6) Hypothetical protein P0516G10.33 (Hypothetical protein P0585G03.11)	1620552_at	-0.265828	-0.0904268	0.0372002	-0.269919	0.333285	0.0808116	0.0786857
CF568953			(Q84TI3) Hypothetical protein At3g63500	1611334_at	-0.0840468	0.0240051	-0.203117	-0.055572	-0.0378073	0.22077	0.0968547
CF568956			(Q9LEB3) RNA Binding Protein 47	1620881_at	-0.146173	0.0470729	0.226306	-0.15794	0.326189	-0.192581	-0.203713
CF568962			(Q9C5T6) Hypothetical protein F11F8_41 (Hypothetical protein At3g09570)	1609284_at	-0.108604	-0.255222	0.0127406	-0.141872	0.150118	0.313389	-0.0481724
CF568965			(Q9FJV9) Arabidopsis thaliana genomic DNA, chromosome 5, TAC clone:K9I9	1618786_at	-0.181566	0.0475898	-0.05342	-0.194491	0.12451	0.139134	0.0783458
CF568966		gi|21553431|gb|AAM62524.1| unknown [Arabidopsis thaliana]	(Q8LEQ7) Hypothetical protein	1612604_at	0.260428	-0.373782	0.051583	0.0870698	-0.0435268	-0.339587	0.228049
CF568976		gi|2765817|emb|CAB08605.1| AtMlo-h1 [Arabidopsis thaliana]	(O49621) MLO-like protein 1 (AtMlo1) (MLO protein homolog 1) (AtMLO-H1)	1611938_at	0.233768	0.188217	0.0211687	-0.161846	-0.152142	-0.00698353	-0.182792
CF568983		gi|429106|emb|CAA80866.1| S-adenosyl-L-methionine synthetase [Lycopersicon esculentum]	(P43281) S-adenosylmethionine synthetase 2 (EC 2.5.1.6) (Methionine adenosyltransferase 2) (AdoMet synthetase 2)	1614335_at	0.8028	0.0550371	-0.0815711	-0.22918	0.0316339	-0.583578	-0.455995
CF568984		gi|19424032|gb|AAL87307.1| putative subtilisin serine protease [Arabidopsis thaliana]	(Q9FLI4) Putative subtilisin serine protease	1610960_at	0.238265	-0.0224385	-0.0338361	-0.220802	0.0766833	0.0352036	-0.117693
CF568988		gi|17065066|gb|AAL32687.1| Unknown protein [Arabidopsis thaliana]	(Q9MAT3) Hypothetical protein F13M7.16 (Hypothetical protein At1g04850)	1618903_at	-0.0583082	-0.191179	-0.0173674	0.0294785	0.0732982	-0.0685522	0.200793
CF568989		gi|15824574|gb|AAL09401.1|AF307336_1 ribosomal protein [Petunia x hybrida]	(Q947H2) Ribosomal protein	1617127_at	0.152899	0.174077	0.424393	-0.369912	0.225822	-0.503405	-0.378502
CF568994		gi|1262146|emb|CAA65660.1| proteasome subunit [Spinacia oleracea]	(Q3HVM0) Proteasome alpha subunit-like protein	1607830_at	-0.0417334	-0.325355	-0.045194	-0.184584	0.203724	0.241404	0.0670041
CF568996		gi|17855|emb|CAA30290.1| rubisco ssu precursor [Brassica napus]	(O22077) Ribulose bisphosphate carboxylase small chain, chloroplast precursor (EC 4.1.1.39) (RuBisCO small subunit)	1613936_x_at	0.510737	0.394119	0.257061	0.103925	-0.423051	-0.639146	-0.728793
CF569213				1610262_s_at	0.917212	0.808501	0.116457	-0.0814056	-0.930816	-1.48395	-1.15562
CF569214				1615674_at	-0.182203	-0.189172	0.546879	-0.0946815	0.32002	-0.516012	-0.157649
CF569214				1611884_at	0.132565	-0.171525	0.129526	-0.00517209	0.164802	-0.279815	-0.0279833
CF569214				1621749_x_at	0.163312	-0.19904	0.114633	-0.0226202	0.12371	-0.206334	-0.0209227
CF569215				1613022_s_at	0.283304	0.391062	0.325969	0.0989863	0.0445769	-0.983591	-0.713034
CF569215				1615807_at	-0.0716239	-0.09365	0.410699	-0.0506111	0.139358	-0.267663	-0.177312
CF569216				1621984_at	-0.197578	0.160011	0.2966	-0.182472	0.189391	-0.340057	-0.042516
CF569216				1615505_s_at	-0.203532	0.0492957	0.311646	0.0196745	0.045771	-0.294633	-0.00802931
CF569217				1609759_s_at	-0.510005	-0.0188568	0.193893	0.186412	-0.0709376	-0.0958457	0.190611
CF569218				1614101_at	-0.0431624	0.0530938	0.205747	0.161218	-0.0719649	-0.302038	-0.0618638
CF569219				1612766_s_at	0.81164	0.180098	0.257765	-0.0979745	-0.211509	-0.917997	-0.763691
CF569221				1617885_at	-0.386079	-0.148026	0.241414	-0.155898	0.223233	-0.187949	0.271886
CF569221				1615900_s_at	-0.393424	-0.0834021	0.0221342	-0.212561	-0.0563244	0.254893	0.335057
CF603150	protease-like protein	gi|10177232|dbj|BAB10606.1| protease-like protein [Arabidopsis thaliana]	(Q66GQ8) At5g22850	1615208_at	0.155358	-0.50175	-0.828123	-0.151198	-0.112443	0.7695	0.119807
CF603222				1616393_at	-0.322704	0.431753	-0.0345982	-0.371891	0.349946	-0.10222	-0.157827
CF603491	vacuolar-type H+-ATPase (v-ATPase) subunit D (vATPD \/ VHA-D)	gi|5360953|emb|CAB46439.1| v-ATPase subunit D [Arabidopsis thaliana]	(Q9XGM1) Vacuolar ATP synthase subunit D (EC 3.6.3.14) (V-ATPase D subunit) (Vacuolar proton pump D subunit)	1611102_at	-0.110805	-0.389502	-0.427635	0.0718088	0.174505	0.404377	0.0894007
CF603650	unknown protein	gi|21593148|gb|AAM65097.1| unknown [Arabidopsis thaliana]	(Q5N9J9) Hypothetical protein P0446G04.41	1618390_at	0.169057	0.0873739	0.122385	0.130283	-0.155004	-0.267826	-0.1496
CF604176	putative RNA-binding protein	gi|22330665|ref|NP_565132.2| RNA recognition motif (RRM)-containing protein [Arabidopsis thaliana]	(Q94JR9) F15M4.4/F15M4.4 (At1g76460/F15M4.4)	1607789_at	-0.265629	-0.207475	-0.30385	-0.086769	-0.0679984	0.485443	0.258722
CF604301	ABC transporter homolog PnATH - like	gi|42408451|dbj|BAD09633.1| putative iron inhibited ABC transporter 2 [Oryza sativa (japonica cultivar-group)]	(Q650Z9) Putative iron inhibited ABC transporter 2	1618243_at	-0.26763	-0.127243	-0.0204822	0.10118	0.064222	0.00768487	0.194493
CF604399	bZip transcription factor OBF4 \/ AtbZip57	gi|15148922|gb|AAK84888.1|AF402607_1 TGA-type basic leucine zipper protein TGA1.1 [Phaseolus vulgaris]	(Q93XA2) TGA-type basic leucine zipper protein TGA1.1	1614530_at	0.882832	-0.00798648	-0.769935	-0.0769099	-0.381473	0.118919	-0.370668
CF604545			(Q4RQ40) Chromosome 17 SCAF15006, whole genome shotgun sequence. (Fragment)	1612137_s_at	0.60491	-0.134838	-0.208303	0.138992	-0.187529	0.33378	-1.11018
CF604554	unknown protein	gi|8979716|emb|CAB96837.1| putative protein [Arabidopsis thaliana]	(Q9LEV7) Hypothetical protein T30N20_90	1611186_at	0.779366	-0.207094	-0.0255502	0.194381	-0.3621	-0.436127	-0.370494
CF604794	CCAAT-binding transcription factor subunit A(CBF-A)	gi|2244810|emb|CAB10233.1| CCAAT-binding transcription factor subunit A(CBF-A) [Arabidopsis thaliana]	(Q69J40) Putative transcription factor	1617362_at	-0.399388	-0.082485	-0.063591	0.252079	0.133601	0.0465229	0.0282684
CF604803	hypothetical protein	gi|2244817|emb|CAB10240.1| disease resistance RPS2 like protein [Arabidopsis thaliana]	(Q8H6R9) NBS-LRR type disease resistance protein	1618200_at	0.151961	-0.165589	-0.193501	-0.216175	-0.469963	0.0889459	0.562137
CF605101	unknown protein (F10O3.6)	gi|13877931|gb|AAK44043.1|AF370228_1 unknown protein [Arabidopsis thaliana]	(Q93WD7) Hypothetical protein At1g03110	1606605_s_at	-0.347103	0.0197804	0.151657	0.156512	0.0491925	-0.30859	0.17949
CF605804				1608735_at	-0.0820772	-0.206834	-0.291376	-0.299226	-0.107688	0.330592	0.457808
CF605842	putative beta-1,3-glucanase	gi|30678225|ref|NP_178637.2| glycosyl hydrolase family 17 protein [Arabidopsis thaliana]	(Q9SHZ2) Putative beta-1,3-glucanase	1617919_at	0.0502855	-0.179959	-0.184309	0.0329581	0.504812	0.223218	-0.755477
CF605994	unknown protein	gi|29725746|gb|AAO89196.1| hypothetical protein [Arabidopsis thaliana]	(O80769) Hypothetical protein At2g34200	1614706_s_at	-0.151376	0.0839542	-0.203082	-0.330713	0.0963799	0.177728	0.233476
CF606004	pyruvate dehydrogenase E1 alpha subunit, putative	gi|59042884|gb|AAW83831.1| E1 alpha subunit of pyruvate dehydrogenase [Petunia x hybrida]	(Q5ECP6) E1 alpha subunit of pyruvate dehydrogenase	1613531_at	-0.0935912	-0.85196	-0.58499	0.0537366	0.505479	0.522405	-0.0766835
CF606022	putative protein	gi|9758388|dbj|BAB08875.1| AP2 domain transcription factor-like [Arabidopsis thaliana]	(Q9LYU3) Hypothetical protein T31B5_150 (Putative AP2/EREBP transcription factor) (At5g13330)	1609629_at	-0.532066	-0.173832	-0.219752	-0.306408	-0.238966	0.600214	0.476425
CF606865	salt-inducible protein homolog	gi|26452823|dbj|BAC43491.1| putative salt-inducible protein [Arabidopsis thaliana]	(Q8GWE0) Putative salt-inducible protein	1606772_at	-0.55593	-0.0678222	-0.0419157	-0.341541	0.0645658	0.317315	0.393265
CF607082			(Q8RXF2) Hypothetical protein At3g58030	1614936_at	-0.431546	-0.187527	-0.152897	-0.212422	-0.0584978	0.254427	0.550673
CF607215	hsp 70-like protein	gi|1143427|emb|CAA52149.1| heat shock protein 70 [Cucumis sativus]	(Q39641) Heat shock protein 70	1612371_s_at	0.0413904	-0.193316	-0.817051	-0.00964745	0.615386	0.567879	-0.940491
CF607255			(Q54YF5) RNA polymerase I subunit	1615593_at	-0.198706	-0.322946	-0.486683	0.241408	0.456659	0.277496	-0.236209
CF607333	unknown protein	gi|15912305|gb|AAL08286.1| AT4g18900\/F13C5_70 [Arabidopsis thaliana]	(Q93VS5) AT4g18900/F13C5_70 (Hypothetical protein At4g18905)	1608594_at	-0.0879915	-0.186563	-0.112429	-0.291509	0.0919511	0.314216	0.175363
CF607337	phosphoprotein phosphatase, putative	gi|7453538|gb|AAF62870.1|AF179282_1 Toc64 [Pisum sativum]	(Q9MUK5) Toc64	1618729_at	-0.620203	-0.342066	-0.150563	-0.123209	0.2567	0.297409	0.398121
CF607715	unknown protein	gi|14517556|gb|AAK62668.1| AT3g61710\/F15G16_100 [Arabidopsis thaliana]	(Q4A183) Beclin 1 protein (Fragment)	1612066_at	-0.124494	-0.13835	-0.192817	-0.0684779	0.101422	0.267236	0.0965954
CF607999	protein kinase	gi|15147869|dbj|BAB62845.1| Ndr kinase [Arabidopsis thaliana]	(Q7Y0S5) Protein kinase	1612298_at	0.00467344	-0.225406	-0.0621066	-0.017287	0.227209	0.1488	-0.126214
CF608228				1611146_at	1.97558	-0.362088	-1.07221	-0.450095	-1.85201	-1.50652	-1.14386
CF608548	putative protein	gi|10798823|dbj|BAB16454.1| unknown protein [Oryza sativa (japonica cultivar-group)]	(Q9FU90) Hypothetical protein P0019D06.12	1612520_at	-0.253161	-0.176523	0.236126	-0.0229236	0.0297591	0.0636118	0.0678162
CF608687				1609154_at	1.02413	0.289239	-0.135808	-0.445794	-0.481694	-0.486434	-0.577743
CF608880			(Q4A263) Putative membrane protein	1619789_at	0.939771	0.064016	0.100253	-0.305158	-0.285873	-0.429487	-0.755554
CF609022		gi|5931694|emb|CAB56597.1| Exportin1 (XPO1) protein [Arabidopsis thaliana]	(Q9SMV6) Exportin1 (XPO1) protein (Putative exportin1 protein XPO1)	1606885_at	-0.321224	0.0691893	-0.426906	0.050873	0.140361	0.371507	-0.0367454
CF609106	unknown protein	gi|8052540|gb|AAF71804.1|AC013430_13 F3F9.21 [Arabidopsis thaliana]	(Q9M9E5) F3F9.21	1616377_at	0.557498	-0.393394	-0.693999	0.484329	0.157345	0.22084	-1.09163
CF609302	hypothetical protein	gi|5734747|gb|AAD50012.1|AC007651_7 Hypothetical protein [Arabidopsis thaliana]	(Q9SHI0) F20D23.9 protein	1621302_at	-0.310315	0.101758	-0.0946038	-0.280319	0.0547347	0.123117	0.301895
CF609414	splicing factor like protein	gi|3850821|emb|CAA77135.1| U2 snRNP auxiliary factor, large subunit [Nicotiana plumbaginifolia]	(Q9ZR40) U2 snRNP auxiliary factor, large subunit	1616402_a_at	-0.254955	-0.300258	-0.579433	-0.0451738	0.291201	0.609084	-0.0550959
CF609414	splicing factor like protein	gi|3850821|emb|CAA77135.1| U2 snRNP auxiliary factor, large subunit [Nicotiana plumbaginifolia]	(Q9ZR40) U2 snRNP auxiliary factor, large subunit	1621043_at	-0.59347	-0.447832	-0.471928	-0.101563	-0.0518378	0.895644	0.17113
CF609600	unknown protein	gi|15292673|gb|AAK92705.1| unknown protein [Arabidopsis thaliana]	(Q5VR39) Hypothetical protein OJ1174_D05.19 (Hypothetical protein P0666G04.7)	1608356_at	-0.2659	-0.0556278	0.00878567	-0.0964103	0.184837	0.162912	0.0121334
CF609858	putative protein kinase (At1g07870)	gi|7573598|dbj|BAA94510.1| protein kinase 2 [Populus nigra]		1611792_at	-0.458613	-0.167229	0.0206233	0.27429	0.446213	0.168181	-0.573753
CF609956	unknown protein	gi|6850852|emb|CAB71091.1| putative protein [Arabidopsis thaliana]	(Q9M308) Hypothetical protein F2A19.210	1607794_a_at	0.310789	0.6083	0.291343	0.363566	-0.326196	-0.972209	-1.26047
CF610109	unknown protein	gi|9755802|emb|CAC01746.1| putative protein [Arabidopsis thaliana]	(Q8GWT1) Hypothetical protein At5g15470/T20K14_80 (At5g15470)	1619631_at	-0.191793	-1.30931	-0.817985	-0.144961	-0.416858	0.737954	0.873789
CF972321		gi|15215784|gb|AAK91437.1| AT3g10330\/F14P13_7 [Arabidopsis thaliana]	(Q9SS44) Transcription initiation factor IIB-2 (General transcription factor TFIIB-2) (AtTFIIB2)	1619601_at	0.0444333	-0.18355	-0.184067	-0.109619	-0.225604	0.47209	0.0548943
CF972322				1608407_at	-0.270727	-0.162156	0.290408	-0.240683	0.402056	-0.368169	0.153059
CF972322				1622177_s_at	-0.232634	-0.043328	0.142552	-0.122991	0.136245	-0.050948	0.127008
CF972323		gi|14334708|gb|AAK59532.1| unknown protein [Arabidopsis thaliana]	(Q8H7I0) Hypothetical protein	1613291_at	-0.170636	-0.120786	0.258465	-0.138779	0.481074	-0.416153	-0.0859461
CF972323		gi|14334708|gb|AAK59532.1| unknown protein [Arabidopsis thaliana]	(Q8H7I0) Hypothetical protein	1617091_at	0.294233	-0.642282	-0.108869	0.334136	0.275386	-0.302523	-0.114065
CK136879		gi|41323931|gb|AAS00039.1| splicing factor-like protein [Vitis riparia]	(Q6R4Q7) Splicing factor-like protein	1615701_at	-0.140008	0.188417	0.284318	-0.0601924	-0.15504	-0.180403	-0.00659561
CK136879		gi|41323931|gb|AAS00039.1| splicing factor-like protein [Vitis riparia]	(Q6R4Q7) Splicing factor-like protein	1619492_at	0.133418	-0.266309	0.112536	-0.0924736	-0.257568	0.0516391	0.238405
CK136883				1610840_at	1.77015	-0.50516	-0.521633	-0.753205	-0.595625	-1.26957	-0.948658
CK136885		gi|550547|emb|CAA57396.1| ribosomal protein L16 [Arabidopsis thaliana]	(P42795) 60S ribosomal protein L11-1 (L16A)	1613119_at	-0.198062	0.0393477	0.48528	-0.135954	0.404118	-0.551438	-0.349078
CK136887		gi|21618057|gb|AAM67107.1| transcription co-activator-like protein [Arabidopsis thaliana]	(Q7XM27) OSJNBa0084K01.4 protein	1616261_s_at	-0.427745	-0.238757	0.0562624	-0.0128859	0.0742822	0.0778476	0.344767
CK136894		gi|1524370|emb|CAA63223.1| TOM20 [Solanum tuberosum]	(P92792) Mitochondrial import receptor subunit TOM20 (Translocase of outer membrane 20 kDa subunit)	1608368_at	-0.31479	-0.275466	0.103363	-0.350392	0.465135	-0.0759529	0.241281
CK136898				1619696_at	-0.323074	0.545764	0.307701	-0.214994	-0.0290455	-0.436382	-0.116373
CK136898				1607028_at	-0.224616	0.589171	0.080419	0.0267271	-0.250681	-0.202008	-0.227805
CK136901		gi|37359345|gb|AAN85825.1| protease inhibitor [Vitis vinifera]	(Q6YEY6) Protease inhibitor	1607288_at	-1.04247	-0.691946	-0.84396	-1.0062	-0.711932	0.694604	1.38492
CK136902			(P25050) Collagen-like protein	1616628_at	-0.325287	-0.603568	0.526529	-0.266542	0.666117	-0.564719	0.0130443
[truncated: 8,073 more rows]

## Sheet: Sheet2
Additional File 2: Table 2: List of ANOVA Unigenes
Each probeset value was centered by the average deduced the seven time points and expressed in log 2 scale
					Berry Developmental Phases
					I	II			III
					E-L Stages
Unigenes (VvGI5)	Arabidopsis	First Match	TR-EMBL	Affy Data	31	32	33	34	35	36	38
AB047090	UDP glucose:flavonoid 3-o-glucosyltransferase -like protein	gi|13620855|dbj|BAB41017.1| UDP-glucose:flavonoid 3-O-glucosyltransferase [Vitis labrusca x Vitis vinifera]	(Q9AVK6) UDP-glucose:flavonoid 3-O-glucosyltransferase	1619788_at	-2.08164	-1.19278	-0.77798	-0.484089	0.654167	0.652714	0.912522
AB073013	Myb-related transcription factor, putative	gi|22266667|dbj|BAC07540.1| myb-related transcription factor VlMYBA2 [Vitis labrusca x Vitis vinifera]	(Q8L5P1) Myb-related transcription factor VlMYBA2	1615798_at	-1.26958	-1.00894	-0.475532	-0.0562599	0.571406	0.330392	0.734676
AB073014	putative transcription factor (MYB3)	gi|22266669|dbj|BAC07541.1| myb-related transcription factor VlMYBC [Vitis labrusca x Vitis vinifera]	(Q8L5P0) Myb-related transcription factor VlMYBC (Fragment)	1611091_s_at	-0.0421883	1.00263	0.719203	0.145181	-0.279557	-2.02227	-2.30038
AB073015	myb-related protein 5	gi|22266671|dbj|BAC07542.1| myb-related transcription factor VlMYBD [Vitis labrusca x Vitis vinifera]	(Q8L5N9) Myb-related transcription factor VlMYBD (Fragment)	1621471_s_at	1.23817	-0.0388679	-0.529065	0.163765	-0.875305	-0.39674	-0.86336
AB073016	myb-related transcription factor, putative	gi|22266673|dbj|BAC07543.1| myb-related transcription factor VlMYBB1-1 [Vitis labrusca x Vitis vinifera]	(Q8L5N7) Myb-related transcription factor VlMYBB1-2	1621784_at	-0.20054	-0.256304	0.00973912	-0.0265028	0.154261	0.19569	0.0646775
AB073018	putative leucoanthocyanidin dioxygenase (LDOX)	gi|22266677|dbj|BAC07545.1| leucoanthocyanidin dioxgenase [Vitis labrusca x Vitis vinifera]	(Q8LP73) Leucoanthocyanidin dioxgenase	1619422_at	0.529599	-0.0676704	-0.0689244	-0.118309	-0.318809	-0.107199	-0.00352527
AB074999	putative xyloglucan endo-transglycosylase	gi|17402583|dbj|BAB78506.1| Xyloglucan endo-transglycosylase [Vitis labrusca x Vitis vinifera]	(Q8W3L8) Xyloglucan endo-transglycosylase	1613415_at	-1.67669	-0.913129	-0.183269	-0.0106759	0.428275	0.674957	0.422948
AF000371	UDP glucose:flavonoid 3-o-glucosyltransferase -like protein	gi|2564112|gb|AAB81682.1| UDP glucose:flavonoid 3-o-glucosyltransferase [Vitis vinifera]	(O22303) UDP glucose:flavonoid 3-o-glucosyltransferase (Fragment)	1617171_s_at	-4.41736	-3.31175	-1.25303	-0.33977	1.13066	0.615352	0.94203
AF020709	chalcone synthase (naringenin-chalcone synthase) (testa 4 protein) (sp|P13114)	gi|2465406|gb|AAB72091.1| chalcone synthase [Vitis vinifera]	(O22519) Chalcone synthase	1607732_at	0.389622	0.431402	0.358387	0.148307	-0.252738	-0.817901	-0.87679
AF021808	putative sucrose\/H+ symporter	gi|6434829|gb|AAF08329.1|AF021808_1 putative sucrose transporter [Vitis vinifera]	(Q9SP63) Sucrose transporter	1620256_at	-0.213922	-0.242775	-0.0555396	0.136582	-0.0564989	0.0762312	0.281318
AF021809	Sucrose transporter (suc3)	gi|6434831|gb|AAF08330.1|AF021809_1 putative sucrose transporter [Vitis vinifera]	(Q9SQK5) Putative sucrose transporter	1622221_at	0.0462825	-0.2361	-0.255887	0.020531	-0.381175	0.261928	0.37814
AF021810	putative sucrose transport protein, SUC2	gi|6434833|gb|AAF08331.1|AF021810_1 putative sucrose transporter [Vitis vinifera]	(Q4JLW1) Putative sucrose transporter	1615697_at	0.391756	0.524091	0.143818	0.282468	-0.52823	-0.760984	-0.631769
AF056622	putative copper\/zinc superoxide dismutase	gi|3063643|gb|AAC14128.1| putative Cu\/Zn superoxide dismutase precursor [Vitis vinifera]	(O65199) Superoxide dismutase [Cu-Zn], chloroplast precursor (EC 1.15.1.1)	1619210_at	0.069357	0.250489	0.0532059	0.0873429	-0.143505	-0.0944688	-0.287665
AF141643	transmembrane protein	gi|8071622|gb|AAF71817.1| putative aquaporin PIP1-1 [Vitis berlandieri x Vitis rupestris]	(Q9M7B4) Putative aquaporin PIP1-1	1619703_at	2.02762	-0.202262	-0.599724	-0.381721	-1.93972	-2.27814	-2.65043
AF141899	unknown protein	gi|8071626|gb|AAF71819.1|AF141899_1 putative aquaporin PIP1-3 [Vitis berlandieri x Vitis rupestris]	(Q9M7B1) Putative aquaporin PIP1-3	1614025_x_at	0.148758	0.0932009	0.0576864	0.0765841	0.113987	-0.227012	-0.335117
AF159124	beta-galactosidase like protein	gi|5566254|gb|AAD45349.1| beta-galactosidase [Vitis vinifera]	(Q9XGT3) Beta-galactosidase (Fragment)	1611230_at	0.76672	0.0281916	-0.0595657	-0.220333	-0.261432	-0.200891	-0.402252
AF176496	unknown protein	gi|5853094|gb|AAD54312.1| elongation factor eEF1 gamma chain [Vitis labrusca x Vitis vinifera]	(Q9SPF8) Elongation factor eEF1 gamma chain (Fragment)	1622691_s_at	-0.0452404	-0.276728	0.007196	-0.0322912	0.0726802	-0.0575204	0.274961
AF176655			(Q9SPF3) Ripening induced protein (Fragment)	1606688_at	-0.148281	-0.169543	-0.00851755	-0.152938	0.419367	-0.066265	0.0322019
AF177590	ornithine aminotransferase	gi|9957234|gb|AAG09278.1|AF177590_1 ornithine aminotransferase [Vitis vinifera]	(Q9FVJ2) Ornithine aminotransferase	1608442_at	-0.085661	-0.227761	-0.276489	-0.00776582	0.00249552	0.159023	0.339362
AF178569	putative galactinol synthase	gi|4588376|gb|AAD26116.1|AF106954_1 galactinol synthase [Brassica napus]	(Q9SPE1) Galactinol synthase (Fragment)	1616448_at	-0.554406	-0.0137742	0.00136906	0.104729	0.308751	-0.060998	0.0773621
AF178990		gi|5802955|gb|AAD51854.1|AF178990_1 stress related protein [Vitis riparia]	(Q9SW70) Stress-related protein	1618632_at	-0.591192	-0.209247	-0.0542207	-0.181896	0.195052	0.303611	0.319112
AF188843	plasma membrane intrinsic protein 1a	gi|8886718|gb|AAF80556.1|AF188843_1 plasma membrane aquaporin [Vitis vinifera]	(Q9LLM0) Plasma membrane aquaporin	1607432_s_at	0.622394	-0.181526	0.285078	0.404251	-0.131167	-1.00667	-0.67545
AF188844	aquaporin (plasma membrane intrinsic protein 1B)	gi|8886720|gb|AAF80557.1|AF188844_1 plasma membrane aquaporin [Vitis vinifera]	(Q9LLL9) Plasma membrane aquaporin	1615517_x_at	0.107745	0.111769	0.0607117	0.0803464	0.118558	-0.234874	-0.310712
AF194175	alcohol dehydrogenase	gi|9885276|gb|AAG01383.1|AF194175_1 alcohol dehydrogenase 3 [Vitis vinifera]	(Q9FZ00) Alcohol dehydrogenase 3 (EC 1.1.1.1)	1616500_at	-1.30922	-0.602915	-0.258327	0.0360933	0.572649	0.293665	0.447469
AF195654	thaumatin-like protein	gi|6273385|gb|AAF06347.1|AF195654_1 SCUTL2 [Vitis vinifera]	(Q9SNY0) SCUTL2	1616617_at	-2.65968	-2.73269	-0.599085	0.0808965	0.629141	0.835806	0.715414
AF196485	beta tubulin	gi|6708225|gb|AAF25842.1|AF196485_1 beta-tubulin [Vitis vinifera]	(Q9M6B2) Beta-tubulin (Fragment)	1620318_at	0.075873	-0.00839172	0.179165	-0.0833455	-0.0314452	0.0692024	-0.237643
AF220196	AIR1A-like protein	gi|6942195|gb|AAF32352.1|AF220196_1 proline rich protein 1 [Vitis riparia]	(Q8LGR6) Proline-rich protein 1	1616822_at	1.39796	0.494023	0.124434	-0.306795	-1.38608	-1.77852	-1.38177
AF220405	transcription factor, putative	gi|7141243|gb|AAF37266.1|AF220405_1 transcription factor [Vitis riparia]	(Q9M607) Transcription factor	1613912_at	-0.359724	0.0109388	-0.0339815	-0.000537018	0.0700118	0.0217097	0.228775
AF239617	glucan endo-1,3-beta-D-glucosidase-like protein	gi|22550395|gb|AAF44667.2|AF239617_1 beta-1,3-glucanase [Vitis vinifera]	(Q9M563) Beta-1,3-glucanase	1615595_at	-1.53206	-1.82645	-1.54658	-2.14111	-0.238188	1.31657	1.3014
AF239740	O-methyltransferase	gi|7271883|gb|AAF44672.1|AF239740_1 caffeic acid O-methyltransferase [Vitis vinifera]	(Q9M560) Caffeic acid O-methyltransferase	1616434_s_at	1.76425	-0.220366	-0.441326	-0.183469	-1.02343	-1.55219	-1.76263
AF243474	ethylene-response protein, ETR1	gi|7547007|gb|AAF63755.1|AF243474_1 putative ethylene receptor [Vitis vinifera]	(Q9M506) Putative ethylene receptor	1609317_at	-0.455365	0.1809	-0.192866	-0.00916422	0.132661	0.123365	0.114983
AF243475	pectate lyase	gi|7547009|gb|AAF63756.1|AF243475_1 pectate lyase [Vitis vinifera]	(Q9M505) Pectate lyase	1607945_at	0.755075	-0.0266707	-0.159894	-0.115435	-0.272793	-0.0865426	-0.428742
AF257777		gi|7739779|gb|AAF69010.1|AF257777_1 H+-pyrophosphatase [Vitis vinifera]	(Q9M4S1) H+-pyrophosphatase (EC 3.6.1.1)	1621283_at	0.0130607	0.456807	0.0676281	0.0841136	-0.0948416	-0.310326	-0.381681
AF265562	shatterproof 1 (SHP1)\/ agamous -like 1 (AGL1)	gi|14279306|gb|AAK58564.1|AF265562_1 MAD-box transcripion factor [Vitis vinifera]	(Q93XH4) MAD-box transcripion factor	1619742_at	0.311258	0.189136	0.118421	0.0743468	-0.148384	-0.38074	-0.303301
AF271662	putative water channel protein	gi|8699608|gb|AAF78759.1|AF271662_1 putative aquaporin TIP2 [Vitis berlandieri x Vitis rupestris]	(Q9LKL7) Putative aquaporin TIP2 (Fragment)	1614387_s_at	1.97891	-0.223887	-0.368667	-0.819524	-1.94517	-1.66378	-1.80914
AF347624	RPP1-WsA-like disease resistance protein	gi|13774366|gb|AAK38851.1|AF347624_1 translation initiation factor IF1 [Vitis sp. Qiu 94046]	(Q95GN2) Translation initiation factor IF1	1621593_s_at	0.391926	-1.06086	-0.245942	0.184356	-0.334265	1.08904	-1.69702
AF359521	potassium channel protein KAT1 (pir||S32816)	gi|15824823|gb|AAL09479.1|AF359521_1 inward rectifying shaker-like K+ channel [Vitis vinifera]	(Q946Y4) Inward rectifying shaker-like K+ channel	1619157_at	1.30079	0.834638	-0.272536	-0.60041	-1.21822	-1.22723	-1.29133
AF373601	transcription factor (AGL2)	gi|20385584|gb|AAM21342.1|AF373601_1 MADS-box protein 2 [Vitis vinifera]	(Q8LLR2) MADS-box protein 2	1615428_at	1.14387	0.140282	0.11393	-0.183504	-0.459002	-1.01515	-0.990945
AF373602	MADS-box protein (AGL6)	gi|20385586|gb|AAM21343.1|AF373602_1 MADS-box protein 3 [Vitis vinifera]	(Q8LLR1) MADS-box protein 3	1612606_at	1.40827	0.253363	0.00183511	-0.407374	-1.1025	-1.20712	-1.0008
AF373604	MADS-box protein AGL11	gi|20385590|gb|AAM21345.1|AF373604_1 MADS-box protein 5 [Vitis vinifera]	(Q8LLQ9) MADS-box protein 5	1621836_at	0.898397	0.633443	0.477697	-0.0624637	-0.799433	-1.58995	-1.60893
AF378125	putative RGA1, giberellin repsonse modulation protein	gi|20334379|gb|AAM19210.1|AF378125_1 GAI-like protein 1 [Vitis vinifera]	(Q8S4W7) GAI-like protein 1	1606777_s_at	0.0192528	0.14049	0.00927242	-0.0441616	-0.483056	-0.0611076	0.303338
AF440310	actin depolymerizing factor 6 (ADF6)	gi|18874466|gb|AAL79826.1|AF440310_1 actin depolymerizing factor [Vitis vinifera]	(Q8SAG3) Actin-depolymerizing factor (ADF)	1606722_at	-0.807787	-0.247187	-0.161628	-0.0699984	0.11958	0.364512	0.449624
AF465408	nonspecific lipid-transfer protein precursor - like	gi|28193997|gb|AAO33357.1|AF465408_1 nonspecific lipid transfer protein 1 [Vitis berlandieri x Vitis vinifera]	(Q6TKQ7) Lipid transfer protein	1617032_s_at	-0.0760889	-0.312907	-0.205718	-0.1279	0.178329	0.19094	0.252182
AF467945	nonspecific lipid-transfer protein precursor - like	gi|28194084|gb|AAO33393.1|AF467945_1 lipid transfer protein isoform 1 [Vitis vinifera]	(Q850K6) Lipid transfer protein isoform 1	1609281_s_at	0.146298	-0.193096	-0.0457075	-0.112736	0.0858055	0.0145574	0.0751611
AF467946	nonspecific lipid-transfer protein precursor - like	gi|28194086|gb|AAO33394.1|AF467946_1 lipid transfer protein isoform 4 [Vitis vinifera]	(Q850K5) Lipid transfer protein isoform 4	1620454_s_at	0.0906619	-0.13641	-0.0280517	-0.0962251	0.0909682	0.00837197	0.0541332
AF487826	unknown protein	gi|26023941|gb|AAN77692.1|AF487826_1 putative serine hydrolase [Vitis vinifera]	(Q8GZM8) Putative serine hydrolase	1607713_s_at	0.3075	-0.0453407	0.0282087	-0.0276529	-0.4071	-0.0534104	0.104101
AF488697	unknown protein	gi|28629126|gb|AAO49473.1| putative serine\/threonine kinase [Vitis vinifera]	(Q84U32) Putative serine/threonine kinase	1607704_at	0.357022	0.135018	0.160657	0.106011	-0.0607948	-0.483349	-0.409242
AF501623	unknown protein	gi|30315013|gb|AAP30738.1| unknown [Vitis vinifera]	(Q84N23) Hypothetical protein	1609866_at	-0.164341	-0.105779	-0.173182	-0.278837	0.101907	0.187807	0.327687
AF501624	histon H3 protein	gi|16324|emb|CAA42957.1| histone H3.3 like protein [Arabidopsis thaliana]	(Q6LB28) Histone H3 variant H3.3	1607580_s_at	0.00343288	0.130219	0.0870867	0.0881558	-0.0764489	-0.0960874	-0.161704
AF501625	glutathione transferase like protein	gi|2920666|gb|AAC18566.1| 2,4-D inducible glutathione S-transferase [Glycine max]	(Q84N22) Glutathione-S-transferase	1613204_at	-1.93371	0.0744025	0.171259	0.096568	0.168308	0.197348	0.286555
AF532966	class IV chitinase (CHIV)	gi|33329392|gb|AAQ10093.1| class IV chitinase [Vitis vinifera]	(Q7XAU6) Class IV chitinase	1613461_s_at	-6.4565	-2.77374	-0.712914	0.165689	0.888486	0.622494	0.78227
AJ237983		gi|7406659|emb|CAB85623.1| putative proline-rich cell wall protein [Vitis vinifera]	(Q9M4I0) Putative proline-rich cell wall protein (Fragment)	1616045_a_at	-4.25492	-3.93888	-1.65433	-0.299596	0.994218	0.872739	0.94794
AJ237984			(Q9M4H9) Putative proline-rich cell wall protein	1615067_s_at	-4.65891	-2.00172	-0.495548	0.147028	0.622219	0.691873	0.798685
AJ237992	abscisic acid responsive elements-binding factor (ABRE\/ABF4) \/ bZip transcription factor AtbZip38	gi|7406677|emb|CAB85632.1| putative ripening-related bZIP protein [Vitis vinifera]	(Q9M4H1) Putative ripening-related bZIP protein	1619664_at	-0.868632	-0.349368	-0.10992	0.128081	0.298372	0.308605	0.238374
AJ289866		gi|10047074|emb|CAB95746.2| putative aquaporin [Vitis vinifera]	(Q9FS46) Putative aquaporin	1614976_at	0.908023	0.371508	0.105244	0.246493	-0.37428	-1.26347	-1.3967
AJ490336	stelar K+ outward rectifying channel (SKOR)	gi|27651624|emb|CAD35400.1| shaker-like potassium channel [Vitis vinifera]	(Q84LA0) Shaker-like potassium channel	1607037_at	-0.436149	-0.596467	-0.467082	-0.682906	-0.38481	0.791696	0.812458
AW708010				1611539_at	0.377425	0.786143	0.928862	0.268253	-1.32417	-2.11967	-2.0654
AY036906	HSP associated protein like	gi|14581677|gb|AAK64512.1| Hsp70 interacting protein\/thioredoxin chimera [Vitis labrusca]	(Q93X83) Hsp70 interacting protein/thioredoxin chimera	1615008_at	-0.548606	0.360175	0.366605	-0.218152	0.478757	-0.544604	-0.313593
AY037918			(Q948Y6) VMP4 protein	1613973_at	-1.27933	-0.627226	-0.600684	-0.544892	1.17073	0.41692	0.0134621
AY043231	beta-galactosidase like protein	gi|15081596|gb|AAK81874.1| putative beta-galactosidase BG1 [Vitis vinifera]	(Q94B17) Putative beta-galactosidase BG1	1619522_at	1.26232	0.53558	0.219348	0.307155	-0.860463	-3.35433	-3.29853
AY043232	pectinesterase like protein	gi|15081598|gb|AAK81875.1| pectin methylesterase PME1 [Vitis vinifera]	(Q94B16) Pectin methylesterase PME1	1619468_at	-0.6642	0.360784	0.30705	0.498268	-0.193788	-0.357266	-0.35809
AY043236	putative endo-1,4-beta glucanase	gi|15081606|gb|AAK81879.1| putative cellulase CEL1 [Vitis vinifera]	(Q94B12) Putative cellulase CEL1 (Fragment)	1607528_at	0.381034	-0.226071	0.249292	0.194803	0.205761	-0.435835	-0.696625
AY046416	unknown protein	gi|22074208|gb|AAL02329.1| proline-rich protein 1 [Vitis vinifera]	(Q8LGR6) Proline-rich protein 1	1607449_s_at	1.1315	0.3379	0.284303	-0.0264139	-0.956835	-1.65639	-0.962639
AY059638	chalcone synthase (naringenin-chalcone synthase) (testa 4 protein) (sp|P13114)	gi|20501855|gb|AAM21771.1| stilbene synthase [Parthenocissus henryana]	(Q8LPP4) Stilbene synthase	1606750_at	-0.144183	-0.0257325	-0.233134	-0.0695009	0.122267	0.171287	0.130309
AY082522	auxin-induced protein IAA9 (pir||T05902)	gi|29465672|gb|AAL92850.1| Aux\/IAA protein [Vitis vinifera]	(Q84V38) Aux/IAA protein	1615728_at	0.790626	0.316499	-0.0376084	-0.204383	-0.619775	-0.481541	-0.293876
AY137377	class IV chitinase (CHIV)	gi|33413754|gb|AAM95447.1| class IV chitinase [Vitis vinifera]	(Q7XB39) Class IV chitinase	1617192_at	-0.0913212	0.113409	-0.115855	-0.0243622	0.332057	-0.0385029	-0.249833
AY150521	putative heterogeneous nuclear ribonucleoprotein	gi|37359248|gb|AAN77868.1| putative heterogeneous nuclear ribonucleoprotein [Vitis vinifera]	(Q6YH14) Putative heterogeneous nuclear ribonucleoprotein (Fragment)	1616319_at	-0.34797	-0.383144	-0.503521	0.139986	0.229348	0.587301	-0.0506068
AY174164		gi|37222548|gb|AAO49839.1| ornithine decarboxylase [Vitis vinifera]	(Q6Y837) Ornithine decarboxylase (EC 4.1.1.17) (Fragment)	1618814_at	1.62832	-1.96643	-1.72814	-1.62967	-0.866449	0.471222	0.128039
AY275713	unknown protein	gi|30526323|gb|AAP32475.1| MADS-box protein 6 [Vitis vinifera]	(Q84LP9) MADS-box protein 6	1621420_at	1.30342	0.0700662	-0.333318	-0.124818	-1.02026	-0.777718	-0.525002
AY348574	peroxidase	gi|33943165|gb|AAQ55292.1| class III peroxidase GvPx2b [Vitis vinifera]	(Q6V7W6) Class III peroxidase GvPx2b (Fragment)	1621609_at	0.21802	0.36738	0.0478853	-0.0389737	-0.1291	-0.402912	-0.202525
AY395740	MAP kinase kinase 2	gi|37625027|gb|AAQ96337.1| putative mitogen-activated protein kinase kinase [Vitis aestivalis]	(Q6TKQ8) Putative mitogen-activated protein kinase kinase	1608127_s_at	0.698485	0.217153	-0.0117993	0.0321148	-0.352593	-0.379182	-0.625156
AY395743	protein kinase - like	gi|37625033|gb|AAQ96340.1| protein kinase-like protein [Vitis aestivalis]	(Q6TKQ5) Protein kinase-like protein	1619555_at	0.401256	-0.428269	-0.533796	-0.0342234	-0.15417	0.382078	0.0936021
AY395745	ethylene responsive element binding factor 4	gi|37625037|gb|AAQ96342.1| putative ethylene response factor ERF3b [Vitis aestivalis]	(Q6TKQ3) Putative ethylene response factor ERF3b	1611910_s_at	0.319084	0.649517	0.342237	0.142647	-0.115138	-0.974036	-1.3967
AY427078	similar to disease resistance protein	gi|38045653|gb|AAR08807.1| resistance protein candidate [Vitis amurensis]	(Q6T9Y8) Resistance protein candidate (Fragment)	1611071_at	0.0859971	-0.280791	-0.196704	-0.228255	0.124984	0.138987	0.260151
AY427137	receptor protein kinase like protein	gi|38045738|gb|AAR08843.1| resistance protein candidate [Vitis amurensis]	(Q6T9V3) Resistance protein candidate (Fragment)	1614878_at	0.250906	0.494037	-0.352138	-0.034524	-0.0259221	0.0632078	-0.701551
AY427140	probable serine\/threonine-specific protein kinase	gi|38045744|gb|AAR08846.1| resistance protein candidate [Vitis amurensis]	(Q6T9V0) Resistance protein candidate (Fragment)	1613464_at	0.00293857	-0.327139	-0.301298	0.143806	0.0734483	0.251262	0.0593984
AY427149	putative receptor-like protein kinase	gi|38045759|gb|AAR08852.1| resistance protein candidate [Vitis amurensis]	(Q6T9U4) Resistance protein candidate (Fragment)	1620043_at	0.448528	0.401114	0.237206	0.114769	-0.328212	-0.641565	-0.699523
AY427154	NBS\/LRR disease resistance like protein	gi|38045768|gb|AAR08856.1| resistance protein candidate [Vitis riparia]	(Q6T9U0) Resistance protein candidate (Fragment)	1606995_x_at	0.211188	-0.0191414	-0.163001	0.110559	-0.166448	0.0823894	-0.100169
AY427156	disease resistance protein, putative	gi|38045772|gb|AAR08858.1| resistance protein candidate [Vitis riparia]	(Q6T9T8) Resistance protein candidate (Fragment)	1611634_at	-0.243226	-0.193996	-0.0462161	-0.0802384	0.0047365	0.244868	0.236729
AY427196	lectin-like protein kinase - like	gi|38045845|gb|AAR08891.1| resistance protein candidate [Vitis riparia]	(Q6T9Q5) Resistance protein candidate (Fragment)	1617287_at	-0.0900283	0.211602	0.0685556	-0.184344	-0.059885	0.0715314	-0.0534415
AY427200	putative receptor protein kinase	gi|38045853|gb|AAR08895.1| resistance protein candidate [Vitis riparia]	(Q6T9Q1) Resistance protein candidate (Fragment)	1612935_at	0.174028	-0.290143	-0.385432	-0.281246	-0.257494	0.312658	0.47198
BM436394	hypothetical protein	gi|50904461|ref|XP_463719.1| P0466H10.27 [Oryza sativa (japonica cultivar-group)]	(Q8GSZ9) Armadillo repeat-containing protein-like	1611649_at	-0.851166	-0.0574014	-0.397454	-0.188116	0.310113	0.49418	0.26231
BM436434		gi|6735319|emb|CAB68146.1| putative protein [Arabidopsis thaliana]	(Q8W4L8) Hypothetical protein At3g57400; F28O9.250 (Hypothetical protein At3g57400)	1607609_at	1.07493	0.611347	0.323586	0.344255	-1.73298	-2.27856	-1.56562
BQ106735	putative GDP-mannose pyrophosphorylase	gi|13937224|gb|AAK50104.1|AF372967_1 At1g74910\/F9E10_24 [Arabidopsis thaliana]	(Q9C9P3) Putative GDP-mannose pyrophosphorylase; 64911-67597 (At1g74910/F9E10_24)	1622017_at	0.429879	0.40576	0.251658	0.223391	-0.257477	-0.786017	-0.85321
BQ792058		gi|13194774|gb|AAK15549.1|AF348578_1 unknown protein [Arabidopsis thaliana]	(Q9SAC0) T16B5.3 protein (Hypothetical protein At1g10830)	1620420_at	-0.603426	-0.226185	-0.0132939	-0.0945955	0.202081	0.210547	0.324318
BQ792092				1621166_at	-0.45728	-0.910738	-0.306993	0.0367513	0.0943182	0.368655	0.629374
BQ792095	putative protein	gi|29837189|dbj|BAC75571.1| hypothetical protein [Oryza sativa (japonica cultivar-group)]	(Q84NP4) Hypothetical protein P0034A04.133	1611155_at	0.0183593	-0.262738	-0.0634194	-0.0567582	0.08195	0.176974	0.0653176
BQ792138	putative potassium transporter	gi|20466268|gb|AAM20451.1| putative potassium transporter [Arabidopsis thaliana]		1617478_at	-0.632711	-0.80014	-0.496028	0.208904	0.144367	0.254645	0.693845
BQ792147	probable wound-induced protein	gi|3695408|gb|AAC62808.1| contains similarity to Solanum lycopersicum (tomato) wound-induced protein (GB:X59882) [Arabidopsis thaliana]	(Q9SBR5) Putative wound-induced protein	1619475_a_at	-2.55282	-0.00275444	0.258395	0.107088	1.02809	0.0788093	-1.1115
BQ792175				1612265_at	-0.536276	0.0128102	-0.326043	-0.354379	0.141204	0.453486	0.321276
BQ792243	putative component of vesicle-mediated transport	gi|1449179|dbj|BAA13101.1| N-ethylmaleimide sensitive fusion protein [Nicotiana tabacum]	(Q40495) N-ethylmaleimide sensitive fusion protein	1616529_at	0.176522	-0.358155	-0.32781	0.145343	0.159921	0.195883	-0.113578
BQ792277		gi|1806261|emb|CAA41453.1| DNA-binding protein\; bZIP type [Petroselinum crispum]	(Q99090) Light-inducible protein CPRF-2	1616577_at	-0.0439527	-0.0690162	-0.306132	-0.049732	0.0688225	0.299442	0.0317719
BQ792313				1610313_at	0.00479214	0.311646	0.317389	0.207126	-0.0198791	-0.751051	-0.368468
BQ792338	putative Rab5-interacting protein - like	gi|46931208|gb|AAT06408.1| At5g59410 [Arabidopsis thaliana]	(Q6NKV4) At5g59410	1608220_at	-0.285061	-0.332129	-0.171226	-0.115688	0.259988	0.319448	0.174506
BQ792340				1615861_at	-0.267021	-0.171945	-0.0439313	-0.347496	0.360751	0.104383	0.221862
BQ792412			(Q611D2) Hypothetical protein CBG17156	1609196_at	0.163737	-0.174874	-0.307599	0.0839836	-0.0623504	0.41332	-0.2574
BQ792504		gi|23452071|gb|AAN32916.1| translation initiation factor [Pisum sativum]	(Q8H6S8) Translation initiation factor	1615835_at	-0.447254	-0.700096	-0.722311	0.102529	0.35607	0.957544	-0.416353
BQ792506				1615175_at	-0.450284	-0.36107	-0.470185	-0.23213	0.87984	0.088593	0.0182948
BQ792520		gi|15215829|gb|AAK91459.1| At5g65691\/F16M2.160 [Arabidopsis thaliana]	(Q8GWC5) Hypothetical protein	1615390_at	0.147901	-0.164273	-0.512704	0.0971039	0.178525	0.343873	-0.271863
BQ792526	unknown protein	gi|7573303|emb|CAB87621.1| putative protein [Arabidopsis thaliana]	(Q9LYK5) Hypothetical protein T15N1_30	1622170_at	-0.308544	-0.0427812	-0.355291	-0.00936301	0.104196	0.336017	0.149724
BQ792554	selenium-binding protein-like	gi|15810559|gb|AAL07167.1| putative selenium-binding protein [Arabidopsis thaliana]	(Q9FI80) Putative selenium-binding protein	1614786_at	-0.0840755	0.0854989	0.101336	-0.14574	-0.127097	0.0834235	0.0616694
BQ792556	histone deacetylase -like protein	gi|33667906|gb|AAQ24532.1| histone deacetylase [Solanum chacoense]	(Q5KQG2) Putative histone deacetylase HD2	1608722_at	0.116116	0.229777	0.224834	-0.0938675	-0.0889351	-0.29723	-0.17812
BQ792624	Unknown protein (MOP10.6)	gi|51038147|gb|AAT93950.1| unknown protein [Oryza sativa (japonica cultivar-group)]	(Q6ATX4) Hypothetical protein P0015C02.2 (Hypothetical protein OSJNBa0052E20.7)	1615056_at	-0.263359	-0.66643	-0.433092	-0.237025	0.168746	0.46073	0.533369
BQ792635	proline oxidase, mitochondrial precursor -like protein	gi|18253083|dbj|BAB83948.1| CIG1 [Nicotiana tabacum]	(Q8W415) CIG1	1617293_s_at	0.111903	-0.616891	-0.820662	-0.237182	-0.752332	0.755644	0.651372
BQ792651	unknown protein	gi|13374867|emb|CAC34501.1| putative protein [Arabidopsis thaliana]	(Q9C580) Hypothetical protein At5g22080 (Hypothetical protein At5g22080/T6G21_190)	1613818_at	-0.496694	-0.186369	0.0132185	-0.178845	0.156543	0.117159	0.401229
BQ792658	putative protein	gi|41052802|dbj|BAD07670.1| putative purine permease [Oryza sativa (japonica cultivar-group)]	(Q6ZGZ0) Putative purine permease	1607817_at	-1.35961	-0.466293	-0.0856013	0.274316	-0.332107	0.465244	0.641317
BQ792689				1611246_at	-0.0683566	-0.596227	-0.304996	-0.234345	-0.427671	0.41464	0.721462
BQ792721	putative protein	gi|7269965|emb|CAB79782.1| putative protein [Arabidopsis thaliana]	(Q9FDX1) Similarity to N7-like protein (SKP1 interacting partner 1)	1620041_at	-0.519587	-0.0534195	-0.401997	-0.295299	0.0704988	0.605069	0.258139
BQ792732	putative retrotransposon polyprotein	gi|48210051|gb|AAT40550.1| putative receptor kinase [Solanum demissum]	(Q6L3H0) Putative receptor kinase	1610965_at	-0.306945	-0.177479	-0.318971	-0.0443827	0.188738	0.310778	0.209032
BQ792734		gi|21553649|gb|AAM62742.1| unknown [Arabidopsis thaliana]	(Q5Z8K1) Hypothetical protein P0550B04.24-1	1612639_at	-0.137998	0.0214019	0.13122	0.0706725	0.192508	-0.209242	-0.115426
BQ792744			(Q9SHB0) Hypothetical protein At2g40800; T7D17.2 (Hypothetical protein At2g40800)	1608846_at	-0.107659	-0.0819167	0.0221412	-0.069576	0.0749996	0.120912	0.0256523
BQ792784	storage protein, putative	gi|21689637|gb|AAM67440.1| putative storage protein [Arabidopsis thaliana]	(Q8L817) Putative storage protein	1610403_s_at	0.0963687	1.177	0.353526	-0.684562	0.250116	-1.62959	-1.95731
BQ792788	unknown protein	gi|34902854|ref|NP_912774.1| unnamed protein product [Oryza sativa (japonica cultivar-group)]	(Q5NBT9) Putative CTV.2	1621716_at	-0.370642	0.334709	0.0726739	-0.330748	-0.00341744	0.0679636	0.101356
BQ792803				1615698_at	-2.62259	-1.2228	-0.830432	0.986223	-0.0926137	0.306572	0.758076
BQ792806				1606740_at	-0.401179	-0.444904	-0.115734	0.278561	-0.00195632	0.371248	0.111184
BQ792836	unknown protein	gi|14334510|gb|AAK59452.1| unknown protein [Arabidopsis thaliana]	(Q94CD4) Hypothetical protein At5g13190	1618600_s_at	0.245137	0.146022	0.0865519	-0.084457	-0.030578	-0.204426	-0.223643
BQ792918	unknown protein	gi|7288017|emb|CAB81804.1| putative protein [Arabidopsis thaliana]	(Q9M2U8) Hypothetical protein T12E18_80 (Hypothetical protein At3g54390)	1621202_at	-0.0256149	0.0814717	-0.102472	0.361317	-0.331793	0.224795	-0.357882
BQ792924				1617289_at	-0.949486	0.163584	0.392651	0.4814	0.198233	-0.313513	-0.512011
BQ792926	putative protein	gi|9755798|emb|CAC01742.1| putative protein [Arabidopsis thaliana]		1617889_at	0.820084	-0.420221	-0.906907	-0.354311	-0.0144002	0.579305	-0.540753
BQ792959	putative protein	gi|9758230|dbj|BAB08729.1| unnamed protein product [Arabidopsis thaliana]	(Q9FLV6) Emb|CAB61996.1	1618732_at	-0.0606676	-0.0218667	-0.00341839	-0.134712	0.0263635	0.123138	0.0568529
BQ793022	putative DEAD\/DEAH box helicase	gi|15081735|gb|AAK82522.1| AT3g06980\/F17A9_13 [Arabidopsis thaliana]	(Q6ZND7) Hypothetical protein FLJ16192	1608591_at	-0.0924035	-0.0651493	0.102011	-0.230698	-0.124517	0.0126254	0.327231
BQ793064	unknown protein	gi|38605852|emb|CAD41600.3| OSJNBb0034G17.10 [Oryza sativa (japonica cultivar-group)]		1617643_at	-2.01712	-0.990021	-0.474457	0.492361	0.591457	0.165572	0.579776
BQ793074	putative golgi transport complex protein	gi|52353378|gb|AAU43946.1| unknown protein [Oryza sativa (japonica cultivar-group)]	(Q9C9V9) Putative golgi transport complex protein; 67058-70172	1614371_at	0.212209	-0.623437	-0.186382	0.00268592	0.11513	0.0704103	0.237145
BQ793105	oleosin, 18.5K	gi|29170509|gb|AAO65960.1| oleosin [Corylus avellana]		1622225_at	-0.892318	0.241993	0.66882	0.417197	0.443935	-1.20204	-0.840231
BQ793160	hypothetical protein	gi|4235644|gb|AAD13304.1| polyprotein [Lycopersicon esculentum]	(Q9ZS84) Polyprotein	1613484_at	-1.5591	-1.42498	-1.13801	-0.819868	0.822417	0.617187	0.974593
BQ793168		gi|46805905|dbj|BAD17218.1| hypothetical protein [Oryza sativa (japonica cultivar-group)]	(Q6Z6G0) Hypothetical protein P0486G03.28 (Hypothetical protein P0539D10.4)	1618451_at	-0.536284	0.156244	0.428007	0.667925	0.12521	-0.719859	-0.826001
BQ793171	heat shock transcription factor 21 (AtHSF21)	gi|5821138|dbj|BAA83711.1| heat shock factor [Nicotiana tabacum]	(Q9SXK8) Heat shock factor	1609837_s_at	-0.698818	-0.397843	-0.465805	-0.109927	0.221075	0.545842	0.431629
BQ793176	thioredoxin like protein	gi|6539616|gb|AAF15952.1|AF095753_1 thioredoxin x [Arabidopsis thaliana]	(Q8LD49) Thioredoxin X, chloroplast precursor	1620373_at	-0.569236	-0.206339	-0.225736	-0.284099	-0.252055	0.476884	0.633612
BQ793238	putative protein	gi|30681754|ref|NP_196329.2| phox (PX) domain-containing protein [Arabidopsis thaliana]	(Q9LYQ3) Hypothetical protein T28J14_60	1621189_at	-0.26624	0.123848	0.0912435	0.053115	0.179876	-0.0816909	-0.154647
BQ793239				1610654_at	-0.250402	-0.243329	-0.299973	-0.29694	0.145409	0.422849	0.312297
BQ793487				1622733_at	-0.108479	-0.0758899	0.0943136	-0.0976611	0.0470637	-0.0241086	0.144028
BQ793515	unknown protein	gi|20194|emb|CAA41172.1| cdc2+\/CDC28-related protein kinase [Oryza sativa (japonica cultivar-group)]	(P29620) CDC2+/CDC28-related protein kinase R2 (EC 2.7.1.-)	1612427_at	-0.976076	-0.873914	-0.696512	-0.542364	0.100426	0.879697	0.79093
BQ793522				1622135_at	-0.197155	0.575252	0.521166	-0.17525	-0.351642	-0.351746	-0.415544
BQ793628				1611787_at	-0.381956	0.0560705	0.0450457	-0.112883	0.0898508	0.0676899	0.168927
BQ793715	unknown protein	gi|13430582|gb|AAK25913.1|AF360203_1 unknown protein [Arabidopsis thaliana]	(Q9C5J9) Hypothetical GTP-binding protein At5g64813	1619842_s_at	0.541166	-0.150277	0.0741486	0.170999	-0.264758	-0.392983	-0.198748
BQ793891				1615693_at	-0.358941	0.0243024	-0.189124	-0.12411	-0.0568856	0.343034	0.23733
BQ793902	receptor serine\/threonine kinase PR5K	gi|10177803|dbj|BAB11294.1| receptor serine\/threonine kinase [Arabidopsis thaliana]	(Q9FTZ8) Putative rust resistance kinase Lr10	1607880_at	1.4294	-0.230791	-0.325435	0.263296	-1.54626	-0.932187	-0.761838
BQ793915			(Q6ZB67) Hypothetical protein OJ1119_B10.8	1613349_at	-0.434837	0.0339602	0.0143439	-0.141147	0.0573312	0.0488193	0.315748
BQ793927			(Q8RZW6) Hypothetical protein P0413C03.12 (Hypothetical protein P0004D12.38)	1615679_at	-0.264905	-0.348347	-0.0149664	-0.00914314	0.0910798	0.014897	0.4042
BQ793969		gi|15982807|gb|AAL09751.1| At2g15290\/F27O10.6 [Arabidopsis thaliana]	(Q9SHU7) Expressed protein (At2g15290/F27O10.6) (Hypothetical protein At2g15290)	1616726_at	0.130773	0.187284	0.199708	-0.00448982	-0.0811732	-0.287601	-0.223321
BQ794042		gi|14335034|gb|AAK59781.1| At1g32160\/F3C3_6 [Arabidopsis thaliana]	(Q9FVR1) Hypothetical protein F3C3.6 (At1g32160/F3C3_6)	1609294_at	-0.749647	0.0831739	0.0157287	-0.0328977	0.318867	0.121109	0.032194
BQ794051	putative protein	gi|53792929|dbj|BAD54105.1| unknown protein [Oryza sativa (japonica cultivar-group)]	(Q9SD36) Hypothetical protein F24M12.140 (At3g51100)	1607134_at	-0.25862	-0.586117	-0.396169	-0.233626	-0.191115	0.541182	0.638323
BQ794083	putative calcium-dependent protein kinase (U90439)	gi|28207687|gb|AAO32318.1| phosphoenolpyruvate carboxylase kinase 2 [Lycopersicon esculentum]	(Q84JP7) Phosphoenolpyruvate carboxylase kinase 2	1622074_at	0.239639	0.983904	0.337978	-0.0615324	-1.23607	-1.02878	-0.505106
BQ794118		gi|19699290|gb|AAL91256.1| At1g15070\/F9L1_1 [Arabidopsis thaliana]	(Q67YM2) Hypothetical protein At1g15070	1618319_at	-0.827182	-0.699236	-0.10493	0.417713	0.384422	0.247057	0.087726
BQ794470				1609831_at	-0.620299	-0.083375	-0.158382	-0.194246	0.0611148	0.337043	0.410473
BQ794610	hypothetical protein	gi|4388728|gb|AAD19766.1| hypothetical protein [Arabidopsis thaliana]	(Q9ZPZ9) Hypothetical protein At2g06030	1616144_at	0.139628	-0.205751	-0.0698195	0.0197205	-0.269332	0.107778	0.211013
BQ794704	unknown protein	gi|14532716|gb|AAK64159.1| unknown protein [Arabidopsis thaliana]		1619447_at	-0.583846	-0.891602	-0.601341	-0.192777	-0.26337	0.668163	0.877786
BQ795185	NAM (no apical meristem) - like protein	gi|21105751|gb|AAM34774.1|AF509874_1 nam-like protein 11 [Petunia x hybrida]	(Q8LRL4) Nam-like protein 11	1621255_at	-1.83627	-1.75644	-0.829291	-0.259841	-0.359001	0.901151	1.25019
BQ795295	EIN2	gi|38045387|gb|AAR08678.1| EIN2 [Petunia x hybrida]	(Q6V397) EIN2	1608976_at	-0.0179938	-0.131397	-0.0882977	0.131283	-0.165233	-0.0776333	0.291784
[truncated: 8,993 more rows]

## Sheet: Sheet3
Additional File 2: Table 3: List of TFR probesets that pass the TFR cut-off
[truncated: 4,515 more rows]

## Sheet: Sheet4
Additional File 2: Table 4: List of TFR Unigenes organized by Profile number that pass the TFR cut-off categorized by their primary functional categories.
[truncated: 4,195 more rows]
